# Supplementary material for: Enhancing radiotherapy response via intratumoral injection of a TLR9 agonist in autochthonous murine sarcomas
Source: JCI Insight. 2024 Jun 13;9(14):e178767. doi: 10.1172/jci.insight.178767 (PMC11383182; doi:10.1172/jci.insight.178767)
Supplement: Supplemental table 1 [file jciinsight-9-178767-s180.xlsx]

## Sheet: Supplemental Table 1
p_val	avg_log2FC	pct.1	pct.2	p_val_adj	cluster	gene
0	3.36789	0.41	0.048	0	0	Gzmc
0	2.63596	0.945	0.359	0	0	Tyrobp
0	2.58348	0.652	0.143	0	0	Spp1
0	2.23157	0.62	0.064	0	0	Klra7
0	2.11512	0.573	0.077	0	0	Xcl1
0	1.97824	0.791	0.087	0	0	Car2
0	1.90696	0.792	0.208	0	0	Cemip2
0	1.87902	0.912	0.327	0	0	Irf8
0	1.81448	0.933	0.43	0	0	Ctla2a
0	1.7968	0.806	0.084	0	0	Ncr1
0	1.72947	0.614	0.069	0	0	Klra4
0	1.56532	0.742	0.193	0	0	Fcer1g
0	1.52943	0.903	0.393	0	0	Serpinb9
0	1.48504	0.698	0.202	0	0	Cd7
0	1.40695	0.816	0.226	0	0	Klre1
0	1.374	0.87	0.372	0	0	Txk
0	1.28038	0.671	0.17	0	0	Ctla2b
0	1.24107	0.941	0.567	0	0	Ugcg
0	1.23897	0.971	0.631	0	0	Il2rb
0	1.21203	0.835	0.393	0	0	Bcl2l11
0	1.16341	0.532	0.054	0	0	Klrb1f
0	1.13601	0.792	0.329	0	0	Serpinb6b
0	1.10912	0.541	0.06	0	0	Klra1
0	1.05885	0.642	0.186	0	0	Eomes
0	1.05005	0.514	0.051	0	0	Klrb1c
0	0.952906	0.424	0.053	0	0	Spry2
0	0.94788	0.421	0.037	0	0	Styk1
0	0.929622	0.497	0.093	0	0	Anxa1
0	0.928864	0.547	0.099	0	0	Cd244a
0	0.913753	0.614	0.165	0	0	Lat2
0	0.899386	0.408	0.05	0	0	Klrb1a
0	0.888772	0.285	0.018	0	0	Dsc2
0	0.845571	0.441	0.06	0	0	Hhex
0	0.80653	0.504	0.107	0	0	1700025G04Rik
0	0.775463	0.376	0.046	0	0	Sulf2
0	0.753363	0.422	0.068	0	0	Fcgr3
0	0.72751	0.553	0.094	0	0	Trdc
0	0.623026	0.342	0.037	0	0	Clnk
9.53674e-306	0.756335	0.43	0.078	3.07894e-301	0	Samd3
1.52709e-305	1.33387	0.674	0.233	4.93021e-301	0	Gzma
1.2193e-303	0.763776	0.472	0.099	3.93652e-299	0	Rhoq
2.25748e-303	1.08556	0.806	0.345	7.28828e-299	0	Bcl2
1.96861e-297	0.752741	0.444	0.087	6.35566e-293	0	2900026A02Rik
8.13827e-292	0.566981	0.287	0.026	2.62744e-287	0	Emid1
7.1973e-284	0.795998	0.552	0.144	2.32365e-279	0	Atp1b1
1.19615e-283	0.925878	0.494	0.123	3.86177e-279	0	Ppp1r3b
1.25419e-281	0.942277	0.925	0.549	4.04914e-277	0	Ctsw
4.76968e-279	0.954718	0.661	0.24	1.53989e-274	0	Padi2
4.04161e-278	0.761543	0.431	0.089	1.30483e-273	0	Tcf4
4.42229e-275	1.23554	0.793	0.392	1.42774e-270	0	Prf1
3.84774e-267	0.655701	0.38	0.068	1.24224e-262	0	Gas7
1.21576e-266	0.762439	0.541	0.152	3.92507e-262	0	Pglyrp1
2.5285e-263	0.57725	0.256	0.022	8.16328e-259	0	Rab27b
6.83144e-261	0.888488	0.875	0.477	2.20553e-256	0	Anxa2
1.74132e-259	0.982015	0.887	0.524	5.62184e-255	0	Wls
2.52436e-247	0.970768	0.547	0.169	8.14988e-243	0	Ier5l
9.75275e-245	0.554533	0.356	0.065	3.14867e-240	0	S100a1
1.01567e-244	0.872417	0.898	0.459	3.2791e-240	0	Klrk1
1.4559e-244	0.924599	0.908	0.501	4.70037e-240	0	Klrd1
7.91135e-243	0.470406	0.26	0.028	2.55418e-238	0	Sh2d1b1
3.95586e-241	0.796777	0.486	0.134	1.27715e-236	0	Maff
3.22564e-238	0.539624	0.269	0.032	1.0414e-233	0	Gstm1
3.86743e-238	0.959609	0.915	0.607	1.2486e-233	0	Dennd4a
4.08319e-238	0.725038	0.261	0.029	1.31826e-233	0	Klra9
1.61642e-236	0.816813	0.672	0.273	5.21862e-232	0	Litaf
1.00072e-235	0.510884	0.278	0.036	3.23083e-231	0	Dab2ip
2.6513e-234	0.915412	0.867	0.487	8.55972e-230	0	Neurl3
1.7565e-233	1.0398	0.6	0.224	5.67087e-229	0	Gem
5.98943e-228	0.812018	0.682	0.289	1.93369e-223	0	Arsb
1.41309e-226	0.723951	0.396	0.095	4.56218e-222	0	C1qtnf6
3.5942e-218	0.634641	0.477	0.138	1.16039e-213	0	Lrrk1
1.20313e-210	0.81721	0.647	0.263	3.88432e-206	0	Il18rap
9.00693e-205	0.44829	0.26	0.037	2.90789e-200	0	Apobr
5.26561e-200	0.627971	0.48	0.152	1.7e-195	0	Rnf130
1.10658e-198	0.641666	0.481	0.152	3.57258e-194	0	Mgat5
1.01784e-193	0.555464	0.417	0.114	3.28611e-189	0	Myo1e
2.06187e-193	0.65887	0.935	0.59	6.65676e-189	0	Itgb1
8.40952e-188	0.626762	0.35	0.085	2.71501e-183	0	Dhrs3
9.25679e-186	0.411347	0.262	0.043	2.98855e-181	0	Eef2k
2.47028e-184	0.750799	0.438	0.138	7.97531e-180	0	Cd160
6.7905e-182	0.589056	0.337	0.08	2.19231e-177	0	Ern1
8.69501e-182	0.846999	0.85	0.571	2.80718e-177	0	Fosl2
3.58436e-181	0.775567	0.72	0.38	1.15721e-176	0	Cst7
1.38298e-180	0.815969	0.612	0.264	4.46497e-176	0	Serpina3g
2.85015e-179	0.750148	0.535	0.194	9.20172e-175	0	Itga1
6.20781e-179	0.443703	0.259	0.045	2.00419e-174	0	Sema4c
5.89027e-178	0.656365	0.621	0.264	1.90167e-173	0	Chsy1
9.10051e-178	0.570634	0.291	0.06	2.9381e-173	0	Ccdc88a
1.61287e-177	0.475924	0.288	0.058	5.20715e-173	0	Adamts14
2.57275e-172	0.736494	0.952	0.667	8.30612e-168	0	Ahnak
1.06663e-171	0.793769	0.414	0.132	3.44362e-167	0	Plaur
1.67725e-171	0.659194	0.528	0.199	5.41499e-167	0	Sytl3
6.45088e-171	0.440458	0.266	0.05	2.08267e-166	0	Trio
3.11648e-170	0.681958	0.562	0.228	1.00616e-165	0	Gpr171
1.49271e-168	0.704185	0.671	0.32	4.81921e-164	0	Evl
7.43858e-165	0.653459	0.532	0.213	2.40155e-160	0	Nedd4
2.91372e-162	0.585496	0.494	0.184	9.40693e-158	0	Rin3
3.60093e-162	0.617117	0.497	0.188	1.16256e-157	0	Plscr1
1.42422e-161	0.499155	0.35	0.095	4.59809e-157	0	Chn2
2.87367e-155	0.390377	0.309	0.077	9.27764e-151	0	Lyn
2.54323e-152	0.700651	0.823	0.527	8.2108e-148	0	Sh2d2a
2.11629e-151	0.52657	0.362	0.109	6.83245e-147	0	Gcnt1
3.91651e-150	0.488409	0.342	0.098	1.26444e-145	0	Cables1
2.54886e-148	0.51588	0.995	0.984	8.22899e-144	0	Ptprc
3.23881e-147	0.514188	0.354	0.104	1.04565e-142	0	Dnajb4
1.80634e-146	0.774894	0.575	0.266	5.83178e-142	0	Irs2
4.47089e-146	0.706864	0.739	0.409	1.44343e-141	0	Ccr2
1.08147e-143	0.460756	0.355	0.108	3.49153e-139	0	Dapk2
4.25973e-141	0.763238	0.795	0.529	1.37525e-136	0	Tgfb1
1.12221e-139	0.550814	0.371	0.121	3.62305e-135	0	Itgb3
3.69646e-138	0.728782	0.308	0.087	1.1934e-133	0	Nrgn
2.99759e-135	0.650113	0.798	0.537	9.67773e-131	0	Dock8
9.02882e-135	0.460871	0.321	0.093	2.91496e-130	0	Frmd4a
2.36923e-134	0.732321	0.619	0.307	7.64905e-130	0	Zbtb20
1.0602e-132	0.593887	0.756	0.456	3.42286e-128	0	Efhd2
3.30345e-132	0.455983	0.369	0.122	1.06652e-127	0	Napsa
5.47153e-131	0.40157	0.284	0.074	1.76648e-126	0	Selenon
2.20325e-129	0.531706	0.412	0.154	7.1132e-125	0	Sft2d2
1.8999e-128	0.456147	0.984	0.895	6.13382e-124	0	Gnas
2.29539e-126	0.468427	0.401	0.146	7.41068e-122	0	Gns
2.22878e-124	0.651927	0.802	0.545	7.19561e-120	0	Runx3
1.03962e-122	0.562852	0.937	0.722	3.35642e-118	0	Ctsd
1.48905e-121	0.591549	0.59	0.295	4.80738e-117	0	Peak1
1.7804e-121	0.395904	0.299	0.088	5.74803e-117	0	Srgap3
3.26638e-121	0.57155	0.581	0.285	1.05455e-116	0	Tulp4
4.03655e-120	0.689277	0.761	0.494	1.3032e-115	0	Sqstm1
1.37377e-119	0.723826	0.843	0.625	4.43522e-115	0	Rgs1
1.94728e-119	0.418694	0.258	0.066	6.28681e-115	0	Itga2
6.25395e-119	0.575904	0.983	0.85	2.01909e-114	0	AW112010
1.34641e-118	0.48934	0.35	0.122	4.34688e-114	0	Rnf157
1.94032e-117	0.51748	0.518	0.236	6.26432e-113	0	Kctd12
5.11965e-115	0.42806	0.329	0.112	1.65288e-110	0	Elmo2
1.60131e-114	0.694128	0.57	0.301	5.16983e-110	0	Nudt4
5.44019e-114	0.653437	0.786	0.521	1.75636e-109	0	Malt1
1.97226e-113	0.527858	0.624	0.321	6.36743e-109	0	2023-09-11
2.0404e-113	0.56279	0.617	0.318	6.58744e-109	0	Ccr5
1.10355e-112	0.379503	0.305	0.096	3.56282e-108	0	Vav3
1.47662e-112	0.494964	0.431	0.179	4.76727e-108	0	Fbxw7
3.39945e-112	0.744313	0.815	0.568	1.09751e-107	0	Nabp1
4.60756e-112	0.702792	0.786	0.555	1.48755e-107	0	Rgs2
1.75387e-111	0.546299	0.814	0.532	5.66236e-107	0	Lgals3
2.29677e-111	0.439627	0.392	0.154	7.41513e-107	0	Wdfy1
4.35165e-111	0.490054	0.335	0.118	1.40493e-106	0	Myb
1.7957e-108	0.573923	0.777	0.504	5.79743e-104	0	Tab2
3.82508e-108	0.470964	0.426	0.178	1.23493e-103	0	Pik3ap1
1.2775e-106	0.353837	0.301	0.099	4.12441e-102	0	Chst12
2.4853e-105	0.370539	0.342	0.124	8.0238e-101	0	Colgalt1
2.72533e-105	0.575544	0.669	0.395	8.79874e-101	0	Lgals3bp
9.49883e-105	0.434746	0.986	0.976	3.0667e-100	0	Rpl10
1.06085e-104	0.526141	0.63	0.343	3.42495e-100	0	Plek
1.71668e-104	0.465897	0.46	0.203	5.54232e-100	0	Lpp
3.49224e-104	0.548072	0.456	0.208	1.12747e-99	0	Pecam1
3.83985e-104	0.782654	0.793	0.507	1.2397e-99	0	Gzmb
2.15829e-103	0.382605	0.991	0.966	6.96804e-99	0	Pabpc1
2.18198e-103	0.458717	0.945	0.789	7.04452e-99	0	Selplg
1.99435e-102	0.439124	0.432	0.185	6.43876e-98	0	Metrnl
3.0153e-102	0.545391	0.436	0.192	9.73488e-98	0	Mpp7
4.02742e-102	0.514658	0.665	0.376	1.30025e-97	0	Atp8b4
3.91261e-101	0.427845	0.352	0.134	1.26319e-96	0	Prkd3
1.54873e-100	0.427738	0.409	0.172	5.00007e-96	0	Tbc1d2b
1.83078e-100	0.508624	0.319	0.116	5.91069e-96	0	A630072M18Rik
2.62216e-100	0.473322	0.571	0.291	8.46565e-96	0	Tm6sf1
5.90472e-100	0.426942	0.463	0.209	1.90634e-95	0	Ppp3cc
1.891e-98	0.603514	0.731	0.476	6.10509e-94	0	Spag9
3.30822e-97	0.343794	0.328	0.121	1.06806e-92	0	Cd72
2.84483e-96	0.419821	0.407	0.172	9.18452e-92	0	Sos2
1.00622e-95	0.318265	0.264	0.083	3.24858e-91	0	Gnaq
1.61498e-95	0.440515	0.47	0.221	5.21396e-91	0	Fndc3a
1.26479e-94	0.771357	0.303	0.114	4.08336e-90	0	Ifi44
6.65052e-94	0.414632	0.432	0.193	2.14712e-89	0	Arhgap18
8.49842e-93	0.412731	0.361	0.148	2.74372e-88	0	Mctp2
9.35385e-92	0.352748	0.273	0.092	3.01989e-87	0	Clcf1
1.143e-91	0.383372	0.277	0.095	3.69017e-87	0	Zfp512
1.2867e-91	0.443871	0.521	0.262	4.15412e-87	0	Grina
2.7259e-91	0.426359	0.317	0.121	8.80056e-87	0	Il12rb2
1.04896e-90	0.355695	0.444	0.203	3.38656e-86	0	Cst3
4.48942e-89	0.620194	0.629	0.382	1.44941e-84	0	St8sia4
5.43604e-89	0.408671	0.339	0.136	1.75503e-84	0	Rabgef1
1.25841e-88	0.471966	0.899	0.722	4.06279e-84	0	Celf2
2.43654e-87	0.551499	0.763	0.522	7.86636e-83	0	Nfkb1
1.16768e-86	0.319672	0.423	0.191	3.76984e-82	0	Tnfrsf9
2.03533e-86	0.46934	0.8	0.492	6.57105e-82	0	Bhlhe40
3.80174e-86	0.399552	0.406	0.183	1.22739e-81	0	Abhd17b
8.92384e-86	0.476012	0.628	0.374	2.88106e-81	0	Nucb1
4.17987e-84	0.454372	0.47	0.233	1.34947e-79	0	Sytl2
6.2161e-84	0.364753	0.357	0.153	2.00687e-79	0	Alad
1.82168e-83	0.352713	0.254	0.087	5.88128e-79	0	Luzp1
2.13724e-81	0.42171	0.948	0.805	6.90007e-77	0	Iqgap1
4.55178e-81	0.417246	0.344	0.148	1.46954e-76	0	Gpr18
7.08436e-81	0.466795	0.847	0.645	2.28719e-76	0	Dusp5
8.90599e-81	0.376063	0.375	0.168	2.8753e-76	0	Lpgat1
1.03055e-79	0.373695	0.344	0.145	3.32714e-75	0	St6galnac2
2.53951e-79	0.607934	0.736	0.523	8.19881e-75	0	Nr4a3
5.70267e-79	0.434654	0.275	0.104	1.84111e-74	0	Ndrg1
1.69678e-78	0.391537	0.44	0.215	5.47804e-74	0	Cux1
1.98148e-78	0.410681	0.92	0.83	6.39722e-74	0	Cd47
2.30063e-78	0.42035	0.311	0.128	7.42759e-74	0	Setbp1
7.66321e-77	0.473772	0.786	0.58	2.47407e-72	0	Gpx4
2.18656e-76	0.4146	0.421	0.204	7.0593e-72	0	Tbx21
2.53858e-76	0.465252	0.8	0.606	8.1958e-72	0	Fam49b
6.6612e-76	0.4323	0.568	0.327	2.15057e-71	0	Plekha2
8.1319e-76	0.340644	0.389	0.173	2.62538e-71	0	Kdm5b
8.64134e-76	0.302181	0.286	0.111	2.78986e-71	0	Tec
1.57314e-75	0.386623	0.362	0.162	5.07889e-71	0	Cd9
4.11424e-75	0.50139	0.689	0.451	1.32828e-70	0	Stat4
6.77469e-75	1.41264	0.415	0.238	2.18721e-70	0	Ifitm2
7.24159e-75	0.428073	0.629	0.386	2.33795e-70	0	Os9
9.91279e-75	0.543318	0.79	0.592	3.20034e-70	0	P2ry10
1.42915e-74	0.33793	0.998	0.991	4.61403e-70	0	Tmsb10
2.52791e-74	0.70581	0.43	0.232	8.16135e-70	0	Hilpda
1.71871e-73	0.351099	0.351	0.157	5.54885e-69	0	Fuca2
2.56355e-73	0.387658	0.4	0.191	8.27642e-69	0	Cpne3
3.30953e-73	0.434862	0.49	0.265	1.06848e-68	0	Tspan13
1.07702e-72	0.303621	0.295	0.12	3.47715e-68	0	Golim4
1.14684e-72	0.323465	0.33	0.143	3.70256e-68	0	Rad54l2
1.16717e-72	0.50541	0.811	0.616	3.76821e-68	0	Stat3
2.18991e-72	0.380809	0.379	0.181	7.07013e-68	0	Gse1
4.66223e-72	0.310768	0.287	0.116	1.5052e-67	0	Chst11
5.19709e-72	0.332443	0.994	0.985	1.67788e-67	0	Cd52
9.06302e-72	0.391359	0.343	0.152	2.926e-67	0	Lilrb4a
1.94852e-71	0.404377	0.539	0.302	6.2908e-67	0	Sema4a
1.13639e-70	0.37168	0.841	0.577	3.66883e-66	0	Nr4a2
9.74517e-70	0.33537	0.366	0.171	3.14623e-65	0	Camk2g
6.05426e-69	0.413146	0.618	0.376	1.95462e-64	0	Pld3
1.29021e-68	0.335666	0.26	0.103	4.16544e-64	0	Plod2
1.33227e-68	0.368771	0.696	0.442	4.30123e-64	0	Zyx
1.33532e-68	0.329831	0.313	0.137	4.31108e-64	0	Endod1
1.35857e-68	0.304324	0.381	0.182	4.38616e-64	0	Unc119
2.38526e-68	0.379831	0.44	0.227	7.70082e-64	0	Osbpl3
4.08664e-68	0.477407	0.753	0.521	1.31937e-63	0	Sptbn1
6.47895e-68	0.302627	0.331	0.15	2.09173e-63	0	Dtnbp1
7.60908e-68	0.343079	0.318	0.138	2.45659e-63	0	Baz2b
8.56565e-68	0.340801	0.981	0.898	2.76542e-63	0	Ly6e
8.83045e-68	0.59556	0.49	0.279	2.85091e-63	0	Cdkn1a
1.59689e-67	0.44403	0.678	0.448	5.15557e-63	0	Sipa1l1
5.64288e-67	0.328916	0.319	0.14	1.8218e-62	0	Irak2
6.86504e-67	0.501731	0.59	0.367	2.21638e-62	0	Fgl2
3.1751e-66	0.365135	0.441	0.233	1.02508e-61	0	Prkcb
4.36893e-66	0.412232	0.938	0.825	1.41051e-61	0	Ifngr1
5.22982e-66	0.314253	0.445	0.23	1.68845e-61	0	Acot7
1.03831e-65	0.353964	0.422	0.218	3.35217e-61	0	Vars
2.846e-65	0.376789	0.909	0.783	9.18831e-61	0	Tln1
8.53197e-65	0.420999	0.526	0.307	2.75455e-60	0	Tcf12
3.09901e-64	0.326773	0.579	0.329	1.00052e-59	0	Tpi1
3.52812e-64	0.454288	0.54	0.322	1.13905e-59	0	Zyg11b
7.02237e-64	0.358543	0.362	0.176	2.26717e-59	0	Mosmo
1.04598e-63	0.407905	0.713	0.484	3.37694e-59	0	Capns1
8.60765e-63	0.505013	0.678	0.465	2.77898e-58	0	Pmepa1
9.10581e-63	0.243445	0.271	0.111	2.93981e-58	0	Swap70
3.75343e-62	0.332726	0.412	0.21	1.21179e-57	0	Ell2
4.60471e-62	0.409115	0.734	0.518	1.48663e-57	0	Tmed5
4.93095e-62	0.274884	0.321	0.145	1.59196e-57	0	Stk40
5.42036e-62	0.342974	0.339	0.163	1.74996e-57	0	Zfpm1
1.65826e-61	0.308274	0.309	0.14	5.3537e-57	0	Ptpn12
1.27082e-60	0.384508	0.461	0.259	4.10284e-56	0	Ehd4
2.80446e-60	0.318089	0.936	0.869	9.05421e-56	0	Arpc1b
8.33162e-60	0.386806	0.537	0.32	2.68986e-55	0	Golga4
1.39085e-59	0.344963	0.303	0.139	4.49036e-55	0	Scd2
9.76529e-59	0.298875	0.324	0.151	3.15272e-54	0	Slamf7
1.01809e-58	0.379332	0.773	0.617	3.2869e-54	0	Grcc10
1.66695e-58	0.344022	0.41	0.218	5.38173e-54	0	Kif13b
7.57427e-58	0.390873	0.947	0.873	2.44535e-53	0	Jak1
5.65166e-57	0.304146	0.29	0.133	1.82464e-52	0	Cant1
5.73247e-57	0.333376	0.365	0.185	1.85073e-52	0	BC005561
1.15999e-56	0.291606	0.339	0.167	3.74504e-52	0	Strbp
1.64659e-56	0.306125	0.498	0.285	5.31602e-52	0	Cdk6
2.47985e-56	0.303734	0.264	0.115	8.00619e-52	0	Cerk
3.59478e-56	0.434585	0.805	0.622	1.16057e-51	0	Dusp2
5.32266e-56	0.363842	0.564	0.343	1.71842e-51	0	Atp2b4
7.13811e-56	0.352929	0.615	0.39	2.30454e-51	0	Mef2a
1.67517e-55	0.271012	0.321	0.155	5.40827e-51	0	Magohb
1.73118e-55	0.292793	0.305	0.143	5.58912e-51	0	Heatr5a
1.98209e-55	0.286586	0.255	0.109	6.39918e-51	0	Camk2n1
3.25763e-55	0.331617	0.476	0.273	1.05172e-50	0	Hook3
3.60719e-55	0.312835	0.424	0.233	1.16458e-50	0	Abr
3.79361e-55	0.350266	0.376	0.198	1.22477e-50	0	Gramd1b
4.43681e-55	0.292144	0.338	0.167	1.43242e-50	0	Iqsec1
8.88841e-55	0.34597	0.255	0.111	2.86962e-50	0	Klrg1
1.00368e-54	0.326413	0.568	0.346	3.24038e-50	0	Pbxip1
1.201e-54	0.327456	0.369	0.191	3.87743e-50	0	Raph1
1.5362e-54	0.439504	0.546	0.339	4.95961e-50	0	Runx1
2.49785e-54	0.386068	0.795	0.618	8.06432e-50	0	Rrbp1
3.17902e-54	0.249598	0.276	0.124	1.02635e-49	0	Dynlt3
4.48959e-54	0.34571	0.467	0.267	1.44946e-49	0	Bbx
6.836e-54	0.306174	0.862	0.641	2.207e-49	0	Itgal
6.91816e-54	0.350326	0.39	0.208	2.23353e-49	0	Lmna
8.31162e-54	0.275598	0.332	0.163	2.68341e-49	0	Ncald
1.42129e-53	0.293918	0.272	0.123	4.58865e-49	0	Abl1
4.9228e-53	0.213525	0.266	0.118	1.58932e-48	0	Vcpkmt
5.29273e-53	0.280313	0.418	0.226	1.70876e-48	0	Rasa2
6.06852e-53	0.369773	0.656	0.443	1.95922e-48	0	B4galnt1
1.03832e-52	0.327014	0.938	0.819	3.35221e-48	0	Lcp1
1.05548e-52	0.457075	0.615	0.402	3.40763e-48	0	AC149090.1
2.41457e-52	0.232081	0.293	0.137	7.79543e-48	0	Snap23
2.72148e-52	0.271294	0.978	0.963	8.7863e-48	0	Myl6
4.27848e-52	0.36344	0.959	0.891	1.38131e-47	0	Btg2
7.64917e-52	0.305579	0.951	0.911	2.46953e-47	0	Sh3bgrl3
1.12954e-51	0.24596	0.288	0.135	3.64671e-47	0	Apobec3
3.44263e-51	0.299879	0.422	0.236	1.11145e-46	0	Ctnna1
3.71152e-51	0.276821	0.416	0.231	1.19826e-46	0	Cdk2ap1
4.19581e-51	0.346532	0.631	0.418	1.35462e-46	0	P4hb
2.81705e-50	0.392187	0.574	0.374	9.09486e-46	0	Topors
5.71384e-50	0.314716	0.477	0.286	1.84471e-45	0	Tiprl
1.24308e-49	0.244839	0.345	0.176	4.0133e-45	0	Pxn
1.24622e-49	0.304307	0.427	0.242	4.02343e-45	0	Map7d1
1.25204e-49	0.279787	0.431	0.244	4.0422e-45	0	Plp2
3.02524e-49	0.376503	0.855	0.683	9.76698e-45	0	Id2
5.10939e-49	1.17422	0.315	0.171	1.64957e-44	0	Ifitm1
5.46847e-49	0.459819	0.519	0.325	1.76549e-44	0	Sell
5.95455e-49	0.273283	0.356	0.186	1.92243e-44	0	Abca2
8.76645e-49	0.312337	0.407	0.226	2.83025e-44	0	Cep250
9.93132e-49	0.334249	0.498	0.301	3.20633e-44	0	Fcho2
2.82492e-48	0.227419	0.974	0.691	9.12027e-44	0	Nkg7
3.34715e-48	0.336533	0.823	0.645	1.08063e-43	0	Reep5
6.99816e-48	0.31996	0.566	0.358	2.25936e-43	0	Rabgap1l
7.10942e-48	0.295805	0.286	0.141	2.29528e-43	0	Ggct
9.98264e-48	0.204024	0.998	0.998	3.2229e-43	0	Rpl38
1.47391e-47	0.258559	0.279	0.134	4.75852e-43	0	Fut8
1.50467e-47	0.29958	0.335	0.175	4.85783e-43	0	Mafk
2.01923e-47	0.43157	0.799	0.644	6.51909e-43	0	Tpm4
5.85225e-47	0.409491	0.88	0.739	1.8894e-42	0	Macf1
3.74694e-46	0.326222	0.666	0.455	1.2097e-41	0	Ppp1r16b
5.79974e-46	0.481863	0.593	0.417	1.87245e-41	0	Kcnq1ot1
1.62102e-45	0.258307	0.438	0.255	5.23345e-41	0	Rnh1
2.21043e-45	0.33976	0.836	0.726	7.13638e-41	0	Eif5a
2.66392e-45	0.355823	0.675	0.478	8.60048e-41	0	Atp11b
3.20015e-45	0.32667	0.607	0.406	1.03317e-40	0	Gatad2a
3.56371e-45	0.283202	0.502	0.306	1.15054e-40	0	Otulin
6.10055e-45	0.275625	0.444	0.258	1.96956e-40	0	Myo1f
1.66483e-44	0.306537	0.562	0.368	5.3749e-40	0	Cbl
1.9949e-44	0.275835	0.422	0.248	6.44054e-40	0	Upf1
4.5723e-44	0.406817	0.849	0.699	1.47617e-39	0	S100a6
5.12038e-44	0.256771	0.312	0.164	1.65312e-39	0	Cers6
6.91469e-44	0.329471	0.436	0.261	2.23241e-39	0	Nfkb2
1.63468e-43	0.232881	0.309	0.16	5.27757e-39	0	Mmd
1.63501e-43	0.357797	0.773	0.597	5.27863e-39	0	Rsbn1l
1.86529e-43	0.349121	0.717	0.53	6.02208e-39	0	Tes
2.49351e-43	0.283301	0.424	0.251	8.05031e-39	0	Magt1
2.81318e-43	0.215384	0.269	0.132	9.08236e-39	0	Snx9
3.00007e-43	0.282622	0.415	0.242	9.68574e-39	0	B4galt5
3.28748e-43	0.317965	0.56	0.367	1.06136e-38	0	Nab1
3.9112e-43	0.323849	0.499	0.316	1.26273e-38	0	Rasa1
4.55076e-43	0.346424	0.255	0.124	1.46921e-38	0	Cd55
5.52168e-43	0.272294	0.409	0.238	1.78267e-38	0	Riok1
5.70389e-43	0.214133	0.259	0.124	1.8415e-38	0	Oxr1
1.28972e-42	0.2814	0.458	0.283	4.16385e-38	0	Polr2e
1.30757e-42	0.273859	0.258	0.127	4.2215e-38	0	Nfkbie
2.71725e-42	0.44834	0.714	0.546	8.77264e-38	0	Mxd1
4.39641e-42	0.283137	0.383	0.22	1.41938e-37	0	Gm26532
4.77884e-42	0.187867	0.26	0.125	1.54285e-37	0	Dock9
8.04141e-42	0.214614	0.999	0.997	2.59617e-37	0	Rpl36
8.27252e-42	0.278884	0.46	0.281	2.67078e-37	0	Atp2a3
1.13463e-41	0.334342	0.869	0.73	3.66314e-37	0	Gimap4
1.3359e-41	0.342369	0.785	0.622	4.31294e-37	0	Vgll4
1.53754e-41	0.367881	0.436	0.268	4.96394e-37	0	Dgat1
1.94553e-41	0.19172	0.282	0.141	6.28116e-37	0	Spint2
2.62632e-41	0.268228	0.514	0.325	8.47907e-37	0	Lasp1
2.63361e-41	0.299196	0.644	0.447	8.50262e-37	0	Ubl3
5.83472e-41	0.289576	0.557	0.367	1.88374e-36	0	Ptk2b
6.58105e-41	0.250009	0.322	0.174	2.12469e-36	0	Plekha5
8.18531e-41	0.242889	0.383	0.219	2.64263e-36	0	Rhof
8.24438e-41	0.253759	0.46	0.28	2.6617e-36	0	Csnk1g3
1.10649e-40	0.251623	0.311	0.165	3.57229e-36	0	Josd1
1.11927e-40	0.210672	0.258	0.126	3.61358e-36	0	Rab37
1.21479e-40	0.227697	0.264	0.131	3.92194e-36	0	Parp8
1.42109e-40	0.312293	0.802	0.627	4.588e-36	0	Lnpep
1.52535e-40	0.196779	0.276	0.138	4.9246e-36	0	St3gal6
1.53655e-40	0.279933	0.267	0.134	4.96076e-36	0	Lilr4b
1.92613e-40	0.195259	0.998	0.997	6.2185e-36	0	Rps11
1.93888e-40	0.253867	0.352	0.199	6.25966e-36	0	Nt5c3
4.9649e-40	0.231362	0.419	0.246	1.60292e-35	0	Nfil3
6.49087e-40	0.479334	0.61	0.458	2.09558e-35	0	Xist
8.93617e-40	0.255063	0.44	0.265	2.88504e-35	0	Nrbp1
1.26857e-39	0.312197	0.723	0.542	4.09558e-35	0	Slc3a2
1.66393e-39	0.309209	0.739	0.554	5.372e-35	0	Esyt1
2.55502e-39	0.286465	0.623	0.426	8.24889e-35	0	Ptms
3.68646e-39	0.223656	0.329	0.181	1.19017e-34	0	Fkbp5
4.87571e-39	0.212187	0.362	0.203	1.57412e-34	0	Tmbim4
6.88534e-39	0.283394	0.479	0.301	2.22293e-34	0	Eml4
1.44485e-38	0.285635	0.441	0.274	4.66469e-34	0	Rpn1
2.49913e-38	0.221766	0.292	0.154	8.06844e-34	0	Mgat4a
4.80895e-38	0.227868	0.415	0.245	1.55257e-33	0	Stk39
5.35021e-38	0.253087	0.337	0.188	1.72732e-33	0	Tmem131
6.92693e-38	0.246433	0.358	0.203	2.23636e-33	0	Ptpre
7.63606e-38	0.201966	0.254	0.127	2.4653e-33	0	Rai1
7.73748e-38	0.220362	0.349	0.199	2.49804e-33	0	Pigt
7.75623e-38	0.233377	0.373	0.218	2.5041e-33	0	Bcl7c
1.0009e-37	0.286101	0.591	0.402	3.23139e-33	0	Inpp5d
1.84726e-37	0.254682	0.438	0.27	5.96387e-33	0	Ddit4
2.11157e-37	0.282978	0.889	0.757	6.81721e-33	0	Hsp90b1
2.72939e-37	0.224418	0.345	0.193	8.81183e-33	0	Lax1
8.38031e-37	0.282707	0.648	0.461	2.70558e-32	0	Eif4b
8.87964e-37	0.243594	0.448	0.278	2.86679e-32	0	Acap1
1.38055e-36	0.192934	0.281	0.148	4.45709e-32	0	Mgat1
2.32404e-36	0.201677	0.272	0.143	7.50315e-32	0	Ehbp1l1
2.55518e-36	0.213267	0.346	0.2	8.24941e-32	0	Polr2l
2.63607e-36	0.190947	0.271	0.141	8.51056e-32	0	Tbc1d9b
3.07959e-36	0.320635	0.312	0.176	9.94245e-32	0	Pim2
3.14835e-36	0.259264	0.462	0.29	1.01645e-31	0	Arhgap17
4.19262e-36	0.271655	0.624	0.429	1.35359e-31	0	Gm19585
6.22363e-36	0.278969	0.454	0.292	2.0093e-31	0	Ssr1
6.62067e-36	0.228535	0.345	0.198	2.13748e-31	0	Ncor2
1.03002e-35	0.427811	0.644	0.487	3.32541e-31	0	Kdm6b
2.66102e-35	0.285972	0.65	0.464	8.59112e-31	0	Pitpnc1
2.6664e-35	0.284819	0.499	0.33	8.60847e-31	0	B4galt1
3.1227e-35	0.21921	0.603	0.404	1.00816e-30	0	Jaml
3.52724e-35	0.22189	0.363	0.213	1.13877e-30	0	Il10rb
6.1939e-35	0.234955	0.368	0.218	1.9997e-30	0	Nlrc3
6.639e-35	0.273733	0.543	0.366	2.1434e-30	0	Midn
8.53679e-35	0.252487	0.463	0.293	2.7561e-30	0	Sertad2
9.7621e-35	0.242223	0.37	0.219	3.15169e-30	0	Card11
1.33925e-34	0.364289	0.672	0.501	4.32377e-30	0	Nr4a1
2.20849e-34	0.279853	0.563	0.384	7.13011e-30	0	Hdlbp
2.25992e-34	0.230866	0.359	0.213	7.29616e-30	0	Tnrc18
3.06918e-34	0.263447	0.435	0.278	9.90886e-30	0	Lrmp
4.03221e-34	0.265968	0.995	0.977	1.3018e-29	0	mt-Nd4
4.40501e-34	0.246082	0.482	0.315	1.42216e-29	0	Ankrd13a
4.52632e-34	0.206283	0.33	0.187	1.46132e-29	0	Lamb3
7.79734e-34	0.216786	0.376	0.227	2.51737e-29	0	Pdia4
1.00607e-33	0.226759	0.488	0.317	3.2481e-29	0	Eid1
1.11286e-33	0.235042	0.44	0.276	3.59288e-29	0	Ubac2
1.49878e-33	0.404891	0.433	0.289	4.8388e-29	0	Klf4
1.78929e-33	0.280599	0.642	0.46	5.77673e-29	0	Prkacb
2.60166e-33	0.18352	0.377	0.223	8.39947e-29	0	Ddx10
3.07962e-33	0.227879	1	0.999	9.94256e-29	0	mt-Co1
3.27503e-33	0.24637	0.587	0.406	1.05734e-28	0	Fryl
4.6011e-33	0.297431	0.534	0.371	1.48546e-28	0	Ppm1g
4.78066e-33	0.229008	0.511	0.338	1.54344e-28	0	Cd44
6.38554e-33	0.311182	0.692	0.545	2.06157e-28	0	Nme1
6.78892e-33	0.26033	0.661	0.482	2.1918e-28	0	Fermt3
7.44026e-33	0.246835	0.37	0.222	2.40209e-28	0	Golgb1
1.26468e-32	0.175393	0.363	0.213	4.08303e-28	0	Tmem106b
1.27548e-32	0.268041	0.634	0.473	4.11788e-28	0	Bsg
1.5166e-32	0.231296	0.654	0.465	4.89634e-28	0	Fli1
1.76858e-32	0.260289	0.304	0.173	5.70986e-28	0	Gm43813
2.06307e-32	0.257651	0.661	0.486	6.66061e-28	0	Rbms1
7.18581e-32	0.2657	0.461	0.302	2.31994e-27	0	Ptpn7
8.07102e-32	0.23002	0.401	0.246	2.60573e-27	0	Rgs3
1.82021e-31	0.19222	0.359	0.215	5.87654e-27	0	Ergic3
2.52432e-31	0.225815	0.47	0.308	8.14976e-27	0	Lrrc8c
5.54281e-31	0.158488	0.257	0.138	1.7895e-26	0	Pigs
5.65597e-31	0.242964	0.522	0.355	1.82603e-26	0	Ifnar1
6.68745e-31	0.31224	0.727	0.573	2.15904e-26	0	Crem
1.17758e-30	0.125691	0.281	0.153	3.80181e-26	0	Mtln
1.37605e-30	0.173139	0.332	0.195	4.44258e-26	0	Tmem189
1.61891e-30	0.251677	0.557	0.39	5.22666e-26	0	Dnajc1
2.92018e-30	0.171762	0.331	0.194	9.42782e-26	0	Syngr2
3.26634e-30	0.247299	0.592	0.419	1.05454e-25	0	Ppp3ca
3.63949e-30	0.198708	0.31	0.18	1.17501e-25	0	Plekho2
3.93461e-30	0.168783	0.359	0.218	1.27029e-25	0	Ctsz
4.94562e-30	0.170149	0.308	0.179	1.59669e-25	0	Memo1
5.4654e-30	0.200527	0.366	0.224	1.76451e-25	0	Ndel1
7.84945e-30	0.202957	0.326	0.193	2.5342e-25	0	Mtmr9
8.0275e-30	0.249099	0.714	0.535	2.59168e-25	0	Vcp
8.96644e-30	0.263982	0.777	0.646	2.89481e-25	0	Cox7a2
9.65271e-30	0.170703	0.321	0.188	3.11638e-25	0	Pgd
1.17141e-29	0.208361	0.481	0.318	3.7819e-25	0	Ccdc50
1.41806e-29	0.216832	0.407	0.256	4.57819e-25	0	Elmsan1
1.4298e-29	0.255419	0.49	0.331	4.6161e-25	0	Coro2a
1.71691e-29	0.242884	0.526	0.356	5.54304e-25	0	Kmt2c
2.09556e-29	0.258502	0.323	0.197	6.7655e-25	0	Arl5b
2.14357e-29	0.202309	0.302	0.176	6.9205e-25	0	Unc119b
3.07975e-29	0.1956	0.378	0.234	9.94296e-25	0	Sla2
3.11303e-29	0.234863	0.466	0.309	1.00504e-24	0	Nfatc1
3.11991e-29	0.16496	0.377	0.232	1.00726e-24	0	Dctn2
3.20288e-29	0.237018	0.711	0.532	1.03405e-24	0	Pdcd6ip
3.98392e-29	0.141188	1	1	1.28621e-24	0	Eef1a1
4.28111e-29	0.228855	0.936	0.898	1.38216e-24	0	Atp5e
5.16762e-29	0.245202	0.408	0.265	1.66836e-24	0	Ptpn6
6.09852e-29	0.19248	0.383	0.238	1.96891e-24	0	Crot
8.89579e-29	0.266289	0.765	0.602	2.87201e-24	0	Pik3r1
8.94153e-29	0.245858	0.568	0.401	2.88677e-24	0	Kdm2a
1.40387e-28	0.294092	0.593	0.437	4.5324e-24	0	Il18r1
1.51609e-28	0.234986	0.604	0.432	4.89469e-24	0	Jmjd1c
1.72693e-28	0.191061	0.42	0.27	5.5754e-24	0	Rapgef1
2.98615e-28	0.164734	0.28	0.16	9.64077e-24	0	Fyttd1
3.34749e-28	0.259713	0.71	0.546	1.08074e-23	0	Hectd1
3.76134e-28	0.21313	0.487	0.329	1.21435e-23	0	Mbnl2
3.79592e-28	0.175058	0.259	0.145	1.22551e-23	0	Slc35b2
3.81021e-28	0.226405	0.554	0.388	1.23013e-23	0	Etfb
3.8832e-28	0.259353	0.714	0.544	1.25369e-23	0	2023-09-06
4.2112e-28	0.160273	0.266	0.149	1.35959e-23	0	Rnf11
4.49883e-28	0.18141	0.379	0.237	1.45245e-23	0	Psd4
4.50706e-28	0.197916	0.499	0.335	1.4551e-23	0	Atxn7l3b
5.29678e-28	0.232327	0.651	0.477	1.71007e-23	0	Ube3a
5.68222e-28	0.185916	0.909	0.773	1.8345e-23	0	S100a11
7.73532e-28	0.210001	0.371	0.234	2.49735e-23	0	Eif1a
8.58077e-28	0.147908	0.295	0.171	2.7703e-23	0	Adam8
1.05826e-27	0.165405	0.319	0.19	3.4166e-23	0	Dennd4c
1.09691e-27	0.18285	0.261	0.148	3.54137e-23	0	Diaph2
1.25186e-27	0.188555	0.961	0.919	4.04162e-23	0	Shisa5
1.36289e-27	0.186894	0.342	0.208	4.40009e-23	0	Mlxip
1.9741e-27	0.136907	0.469	0.3	6.37338e-23	0	Fasl
2.05318e-27	0.216084	0.532	0.378	6.62871e-23	0	1810058I24Rik
2.27649e-27	0.174186	0.38	0.239	7.34965e-23	0	Golga7
2.43888e-27	0.266831	0.774	0.63	7.87393e-23	0	Arf4
2.47814e-27	0.203259	0.451	0.296	8.00067e-23	0	Eif3b
2.70773e-27	0.208957	0.36	0.226	8.7419e-23	0	Sfxn1
3.44405e-27	0.254314	0.558	0.399	1.11191e-22	0	Gimap5
3.79634e-27	0.23238	0.55	0.392	1.22565e-22	0	Eprs
3.84415e-27	0.233749	0.353	0.223	1.24108e-22	0	Smc5
3.85795e-27	0.170433	0.277	0.163	1.24554e-22	0	Impa2
3.96809e-27	0.189942	0.421	0.275	1.2811e-22	0	Tbl1x
4.57144e-27	0.21002	0.378	0.24	1.47589e-22	0	Ttc3
4.76816e-27	0.225261	0.307	0.187	1.5394e-22	0	Abcb1b
6.59788e-27	0.183703	0.319	0.193	2.13013e-22	0	Atp8b2
7.05859e-27	0.179139	0.304	0.179	2.27886e-22	0	Phf21a
8.87087e-27	0.213371	0.893	0.824	2.86396e-22	0	Slc25a3
9.03642e-27	0.217573	0.573	0.41	2.91741e-22	0	Akap9
9.43087e-27	0.190004	0.566	0.391	3.04476e-22	0	Lrp10
1.01902e-26	0.218204	0.659	0.492	3.28991e-22	0	Sdcbp
1.08196e-26	0.177976	0.26	0.149	3.49312e-22	0	Mical1
1.14113e-26	0.231344	0.569	0.4	3.68414e-22	0	Zbtb7a
1.50076e-26	0.169515	0.324	0.198	4.84521e-22	0	Mpp6
1.9019e-26	0.214008	0.474	0.32	6.14029e-22	0	Rps6ka3
1.90212e-26	0.188262	0.42	0.273	6.14099e-22	0	Adipor2
2.29993e-26	0.187047	0.446	0.296	7.42534e-22	0	Tbcb
2.48415e-26	0.235158	0.54	0.383	8.02008e-22	0	Sppl2a
2.66978e-26	0.121347	0.631	0.434	8.61938e-22	0	Hopx
2.78335e-26	0.270636	0.638	0.482	8.98606e-22	0	Isy1
3.09064e-26	0.232655	0.677	0.516	9.97813e-22	0	Sp110
3.17898e-26	0.145266	0.265	0.152	1.02633e-21	0	Ighm
3.63596e-26	0.173784	0.28	0.165	1.17387e-21	0	Mtmr12
5.02639e-26	0.17973	0.374	0.237	1.62277e-21	0	Irak1
5.54161e-26	0.267405	0.847	0.723	1.78911e-21	0	Chd4
5.62565e-26	0.207919	0.525	0.368	1.81624e-21	0	Ncf4
5.97533e-26	0.284522	0.689	0.577	1.92913e-21	0	Ssr4
9.14534e-26	0.208849	0.349	0.222	2.95257e-21	0	Mapk14
9.98946e-26	0.195481	0.423	0.28	3.2251e-21	0	Suclg1
1.11793e-25	0.185452	0.434	0.29	3.60924e-21	0	Ssr2
1.12179e-25	0.177272	0.38	0.244	3.62168e-21	0	Morf4l2
1.69266e-25	0.255914	0.988	0.957	5.46474e-21	0	Zfp36l2
1.90167e-25	0.235613	0.639	0.481	6.13953e-21	0	Ddx17
2.07252e-25	0.24628	0.761	0.608	6.69113e-21	0	Prpf4b
2.30731e-25	0.169846	0.279	0.166	7.44914e-21	0	Slc4a1ap
2.46035e-25	0.133976	0.34	0.21	7.94325e-21	0	Cd274
2.68764e-25	0.183037	0.339	0.214	8.67703e-21	0	Mtmr1
4.43887e-25	0.244732	0.867	0.746	1.43309e-20	0	Mycbp2
4.66681e-25	0.471342	0.491	0.362	1.50668e-20	0	Nfkbiz
4.86692e-25	0.153273	0.267	0.156	1.57129e-20	0	Phactr2
5.06371e-25	0.167728	0.275	0.161	1.63482e-20	0	Uhrf1bp1l
5.07368e-25	0.186937	0.948	0.894	1.63804e-20	0	Serbp1
5.24335e-25	0.194966	0.594	0.428	1.69281e-20	0	Dok2
5.25129e-25	0.210204	0.475	0.323	1.69538e-20	0	Sipa1
5.46482e-25	0.265667	0.581	0.43	1.76432e-20	0	Spty2d1
5.99586e-25	0.148649	0.426	0.281	1.93576e-20	0	Itgav
6.25826e-25	0.176519	0.999	0.999	2.02048e-20	0	Rpl41
6.46458e-25	0.157656	0.389	0.25	2.08709e-20	0	Usp14
7.30653e-25	0.180976	0.437	0.293	2.35891e-20	0	Cope
1.3482e-24	0.168769	0.422	0.277	4.35266e-20	0	Ccny
1.35146e-24	0.208408	0.415	0.277	4.36319e-20	0	Baz2a
1.4998e-24	0.14953	0.272	0.161	4.84211e-20	0	Wwp2
1.54975e-24	0.183614	0.317	0.198	5.00335e-20	0	Itpk1
1.71056e-24	0.213242	0.431	0.292	5.52254e-20	0	Me2
1.83983e-24	0.228087	0.673	0.511	5.9399e-20	0	Cdc37
1.87272e-24	0.203189	0.405	0.268	6.04608e-20	0	Ddx58
1.90217e-24	0.165253	0.312	0.194	6.14115e-20	0	3830406C13Rik
1.98764e-24	0.178214	0.406	0.268	6.41708e-20	0	Rpl10-ps3
2.68203e-24	0.189358	0.645	0.482	8.65893e-20	0	Drap1
3.14123e-24	0.168499	0.311	0.192	1.01414e-19	0	Rabep1
3.35857e-24	0.161987	0.309	0.192	1.08431e-19	0	Lman1
3.71816e-24	0.150437	0.386	0.25	1.20041e-19	0	Ptpa
3.85253e-24	0.170659	0.322	0.201	1.24379e-19	0	Por
4.03674e-24	0.19533	0.44	0.298	1.30326e-19	0	Nck1
5.6425e-24	0.196656	0.402	0.264	1.82168e-19	0	Ubr4
5.8848e-24	0.225352	0.948	0.918	1.89991e-19	0	Gm10076
6.06646e-24	0.148029	0.301	0.185	1.95856e-19	0	Trappc6a
6.23906e-24	0.145598	0.276	0.166	2.01428e-19	0	Prpf19
6.40493e-24	0.182618	0.499	0.347	2.06783e-19	0	Tbl1xr1
6.61285e-24	0.206343	0.468	0.327	2.13496e-19	0	2900097C17Rik
7.76626e-24	0.167826	0.317	0.198	2.50734e-19	0	Mybbp1a
7.90056e-24	0.282359	0.83	0.689	2.5507e-19	0	Neat1
1.03873e-23	0.198183	0.989	0.969	3.35355e-19	0	Mbnl1
1.10923e-23	0.138129	0.255	0.149	3.58113e-19	0	Cyfip1
1.12268e-23	0.246163	0.787	0.649	3.62457e-19	0	Luc7l2
1.13706e-23	0.246297	0.954	0.899	3.67098e-19	0	Jund
1.14297e-23	0.142853	0.284	0.171	3.69006e-19	0	Pnpla2
1.26403e-23	0.14355	0.375	0.241	4.08091e-19	0	Ubash3b
1.35417e-23	0.195036	0.36	0.234	4.37194e-19	0	Rfx7
1.49187e-23	0.146425	0.288	0.176	4.81651e-19	0	Gpd2
1.51691e-23	0.150748	0.266	0.158	4.89735e-19	0	Ube2d1
1.91634e-23	0.193825	0.529	0.372	6.1869e-19	0	Hadha
1.92016e-23	0.164945	0.275	0.165	6.19922e-19	0	Vps13d
2.14563e-23	0.246521	0.531	0.38	6.92715e-19	0	Traf1
2.47079e-23	0.251099	0.744	0.614	7.97693e-19	0	Tut7
3.07911e-23	0.12224	0.259	0.152	9.94091e-19	0	Creg1
3.26201e-23	0.179256	0.425	0.286	1.05314e-18	0	Max
3.63773e-23	0.235813	0.6	0.447	1.17444e-18	0	Git2
3.99012e-23	0.269926	0.562	0.417	1.28821e-18	0	Cebpb
4.06804e-23	0.208767	0.265	0.162	1.31337e-18	0	Mfsd6
4.29541e-23	0.163857	0.318	0.201	1.38677e-18	0	Ppil2
4.57235e-23	0.451709	0.635	0.512	1.47618e-18	0	Fosb
4.74717e-23	0.245439	0.933	0.868	1.53262e-18	0	Ubc
5.29383e-23	0.189654	0.255	0.154	1.70911e-18	0	Baiap2
5.73443e-23	0.169595	0.289	0.177	1.85136e-18	0	Hdac4
6.14076e-23	0.169073	0.267	0.161	1.98254e-18	0	Mdn1
6.96113e-23	0.198335	0.752	0.607	2.2474e-18	0	Mrpl33
6.97707e-23	0.177245	0.451	0.309	2.25255e-18	0	Ubn2
7.09638e-23	0.158538	0.406	0.273	2.29107e-18	0	Ramp1
9.6413e-23	0.219513	0.686	0.533	3.11269e-18	0	Wdr26
1.18905e-22	0.150902	0.36	0.233	3.83886e-18	0	Bin1
1.21112e-22	0.220243	0.813	0.669	3.91011e-18	0	Eif3c
1.21734e-22	0.161158	0.3	0.187	3.93019e-18	0	Hsd17b12
1.53187e-22	0.21186	0.769	0.62	4.94564e-18	0	Arhgap30
1.57113e-22	0.153846	0.348	0.222	5.07238e-18	0	Stat6
1.59168e-22	0.189245	0.414	0.281	5.13873e-18	0	Zfp800
1.66025e-22	0.196439	0.528	0.377	5.36011e-18	0	Galnt1
1.92629e-22	0.159531	0.411	0.276	6.21902e-18	0	Mapkapk2
2.26659e-22	0.189353	0.547	0.394	7.31769e-18	0	Fgfr1op2
2.28038e-22	0.154875	0.984	0.983	7.3622e-18	0	Pfn1
2.56647e-22	0.140368	0.258	0.152	8.28584e-18	0	Klf7
2.57289e-22	0.148523	0.372	0.244	8.30657e-18	0	Cul1
2.6282e-22	0.216516	0.485	0.344	8.48515e-18	0	Txnrd1
2.66063e-22	0.142137	0.31	0.194	8.58985e-18	0	Ecpas
3.79481e-22	0.161766	0.395	0.266	1.22516e-17	0	Ywhag
4.00551e-22	0.138408	0.271	0.163	1.29318e-17	0	Gtf3c6
4.15108e-22	0.193377	0.49	0.347	1.34018e-17	0	Nup210
4.25421e-22	0.219676	0.591	0.443	1.37347e-17	0	Pebp1
4.63547e-22	0.183438	1	0.999	1.49656e-17	0	mt-Co2
4.80379e-22	0.134369	0.27	0.163	1.5509e-17	0	Rara
5.74526e-22	0.136728	0.328	0.209	1.85486e-17	0	Pik3cg
5.8043e-22	0.142525	0.32	0.202	1.87392e-17	0	Mcrip1
6.26564e-22	0.143683	0.998	0.997	2.02286e-17	0	Rpl37
6.66e-22	0.167254	0.29	0.183	2.15018e-17	0	Cfap36
7.99041e-22	0.236423	0.301	0.193	2.5797e-17	0	Eif2ak2
8.26247e-22	0.150649	0.355	0.232	2.66754e-17	0	Ube2j2
9.42227e-22	0.148385	0.26	0.157	3.04198e-17	0	Nfe2l2
1.02093e-21	0.186899	0.516	0.368	3.29607e-17	0	Lamp1
1.03681e-21	0.165938	0.302	0.19	3.34735e-17	0	Ralgapa1
1.22618e-21	0.139234	0.278	0.171	3.95872e-17	0	Nsun2
1.27219e-21	0.190045	0.305	0.197	4.10726e-17	0	Dkc1
1.36126e-21	0.16537	0.473	0.333	4.39483e-17	0	Ift20
1.3664e-21	0.160955	0.428	0.293	4.41143e-17	0	Rtf2
1.53217e-21	0.186009	0.521	0.364	4.9466e-17	0	Ssrp1
1.70614e-21	0.17078	0.477	0.333	5.50826e-17	0	Pcmtd1
1.91888e-21	0.134929	0.605	0.425	6.1951e-17	0	Ybx3
2.09172e-21	0.16718	0.414	0.28	6.75313e-17	0	Rcor1
2.1964e-21	0.119172	0.397	0.266	7.09109e-17	0	Eea1
2.30378e-21	0.207797	0.423	0.294	7.43774e-17	0	Hip1r
2.56677e-21	0.188548	0.612	0.456	8.28683e-17	0	Ubxn4
3.54013e-21	0.143881	0.326	0.209	1.14293e-16	0	Arhgef2
3.68526e-21	0.143747	0.412	0.276	1.18979e-16	0	Pold4
3.90476e-21	0.203463	0.683	0.525	1.26065e-16	0	Ubap2l
4.23588e-21	0.192935	0.59	0.449	1.36755e-16	0	Prdx5
4.358e-21	0.182629	0.273	0.172	1.40698e-16	0	Arhgap26
4.56147e-21	0.241997	0.712	0.569	1.47267e-16	0	Nktr
4.87787e-21	0.214779	0.692	0.545	1.57482e-16	0	Syncrip
6.02409e-21	0.209504	0.85	0.737	1.94488e-16	0	Tax1bp1
6.17813e-21	0.132152	0.296	0.186	1.99461e-16	0	Eif2ak3
6.79795e-21	0.137336	0.364	0.237	2.19472e-16	0	Hsd11b1
7.09322e-21	0.150444	0.262	0.162	2.29005e-16	0	Gabarapl1
7.59664e-21	0.194691	0.705	0.557	2.45257e-16	0	Mrpl52
8.82547e-21	0.146356	0.269	0.167	2.8493e-16	0	Card19
1.07741e-20	0.150042	0.42	0.285	3.47843e-16	0	Ctsa
1.15976e-20	0.191578	0.492	0.356	3.7443e-16	0	Selenos
1.20373e-20	0.142312	0.286	0.18	3.88624e-16	0	Unc13d
1.23869e-20	0.192384	0.356	0.239	3.99912e-16	0	Errfi1
1.24439e-20	0.175203	0.412	0.283	4.0175e-16	0	Itch
1.24861e-20	0.190997	0.568	0.415	4.03114e-16	0	Slc38a1
1.27197e-20	0.254567	0.369	0.256	4.10656e-16	0	Zc3h12a
1.29258e-20	0.143644	0.349	0.229	4.17311e-16	0	Capn2
1.45322e-20	0.161301	0.358	0.236	4.69172e-16	0	Ktn1
1.65029e-20	0.162757	0.434	0.302	5.32796e-16	0	Zmiz1
1.72169e-20	0.173081	0.505	0.361	5.55847e-16	0	AU020206
1.7308e-20	0.163276	0.339	0.224	5.5879e-16	0	Ide
1.8681e-20	0.191697	0.471	0.339	6.03116e-16	0	Rab43
1.96453e-20	0.129235	0.296	0.186	6.3425e-16	0	Phc2
1.9825e-20	0.182196	0.367	0.252	6.40049e-16	0	Hsd17b10
2.08952e-20	0.154563	0.307	0.197	6.746e-16	0	Pik3r5
2.09839e-20	0.104663	0.272	0.166	6.77465e-16	0	Ube2q2
2.64014e-20	0.161122	0.499	0.353	8.5237e-16	0	Ube2v1
3.02056e-20	0.163589	0.52	0.371	9.75189e-16	0	Uba1
3.62237e-20	0.148924	0.308	0.197	1.16948e-15	0	Slc25a36
3.77772e-20	0.135187	0.457	0.315	1.21964e-15	0	Ube2r2
3.82458e-20	0.135842	0.559	0.4	1.23477e-15	0	Sesn3
3.91635e-20	0.170461	0.556	0.405	1.26439e-15	0	Klhl6
4.02403e-20	0.161335	0.378	0.255	1.29916e-15	0	Cd96
4.17868e-20	0.14508	0.371	0.25	1.34909e-15	0	Tmem173
4.31087e-20	0.172345	0.321	0.21	1.39176e-15	0	Trafd1
4.66949e-20	0.126026	0.257	0.159	1.50754e-15	0	Zdhhc21
4.94914e-20	0.17182	0.541	0.397	1.59783e-15	0	Slk
5.17857e-20	0.195954	0.844	0.718	1.6719e-15	0	Eif3a
5.38495e-20	0.183223	0.642	0.484	1.73853e-15	0	Bag1
5.64449e-20	0.215376	0.67	0.518	1.82232e-15	0	Sbno1
5.85652e-20	0.180211	0.508	0.37	1.89078e-15	0	Pgam1
6.17166e-20	0.150625	0.994	0.99	1.99252e-15	0	Rpl10a
7.10505e-20	0.206549	0.694	0.545	2.29387e-15	0	Canx
7.52346e-20	0.137985	0.256	0.158	2.42895e-15	0	Pdcd7
8.78537e-20	0.15634	0.405	0.275	2.83636e-15	0	Rif1
9.20743e-20	0.149391	0.267	0.168	2.97262e-15	0	Slc38a10
1.01226e-19	0.207145	0.743	0.606	3.26807e-15	0	Mknk2
1.02277e-19	0.151273	0.334	0.22	3.30201e-15	0	Zcchc2
1.07052e-19	0.160561	0.956	0.894	3.45618e-15	0	Tpm3
1.12814e-19	0.134914	0.279	0.177	3.64219e-15	0	Timm17b
1.32002e-19	0.142658	0.408	0.281	4.26167e-15	0	Ech1
1.38604e-19	0.16752	0.532	0.384	4.47485e-15	0	Eif4g3
1.41827e-19	0.13486	0.367	0.244	4.57889e-15	0	Cpne1
1.69342e-19	0.160514	0.444	0.309	5.4672e-15	0	Aim2
1.82704e-19	0.175873	0.487	0.351	5.89861e-15	0	Arf6
1.83529e-19	0.206876	0.63	0.477	5.92522e-15	0	Arglu1
2.02203e-19	0.329152	0.588	0.453	6.52812e-15	0	Jun
2.03345e-19	0.167485	0.335	0.224	6.56499e-15	0	Kpna1
2.05097e-19	0.131074	0.305	0.198	6.62156e-15	0	Fam162a
2.13499e-19	0.185234	0.583	0.435	6.89281e-15	0	Tmem30a
2.1496e-19	0.111682	0.325	0.207	6.94e-15	0	Prkx
2.44157e-19	0.165613	0.514	0.375	7.88262e-15	0	Romo1
2.94568e-19	0.138463	0.345	0.23	9.51012e-15	0	Btbd1
2.94954e-19	0.125191	0.372	0.25	9.52259e-15	0	Clptm1l
3.26047e-19	0.18329	0.596	0.446	1.05264e-14	0	Ubald2
3.51513e-19	0.163142	0.484	0.347	1.13486e-14	0	Socs3
4.43771e-19	0.115341	0.385	0.258	1.43272e-14	0	Glmp
4.58707e-19	0.116748	0.307	0.198	1.48094e-14	0	Mrpl34
4.78217e-19	0.139606	0.367	0.248	1.54393e-14	0	Fuca1
4.94495e-19	0.153102	0.543	0.389	1.59648e-14	0	Actn4
4.95687e-19	0.171686	0.334	0.225	1.60032e-14	0	Atp6v0a2
5.16917e-19	0.10833	0.283	0.178	1.66887e-14	0	Erlec1
5.38388e-19	0.206109	0.54	0.403	1.73819e-14	0	Trp53
6.25222e-19	0.116488	0.254	0.157	2.01853e-14	0	Kdm5c
6.95767e-19	0.208202	0.495	0.366	2.24628e-14	0	Usp9x
7.27747e-19	0.224446	0.578	0.435	2.34953e-14	0	Dbi
7.31114e-19	0.143301	0.355	0.241	2.3604e-14	0	Capn1
7.65851e-19	0.130161	0.474	0.341	2.47255e-14	0	F2r
7.87728e-19	0.158797	0.331	0.222	2.54318e-14	0	Stx5a
8.95595e-19	0.232944	0.843	0.741	2.89143e-14	0	mt-Nd3
8.96359e-19	0.128423	0.274	0.174	2.89389e-14	0	Snx1
9.70147e-19	0.196748	0.317	0.212	3.13212e-14	0	Cpeb4
1.02219e-18	0.123614	0.26	0.164	3.30015e-14	0	Polr2i
1.0399e-18	0.189386	0.849	0.735	3.35732e-14	0	Eif4a1
1.04977e-18	0.137898	0.373	0.253	3.38917e-14	0	Otud4
1.19208e-18	0.132076	0.369	0.249	3.84864e-14	0	Slc25a11
1.26935e-18	0.178008	0.487	0.355	4.09809e-14	0	Ppp1r14b
1.29574e-18	0.191139	0.657	0.515	4.1833e-14	0	Tgoln1
1.3047e-18	0.175897	0.426	0.3	4.21223e-14	0	Thoc1
1.74283e-18	0.141323	0.43	0.3	5.62671e-14	0	Ivns1abp
1.78032e-18	0.17658	0.697	0.552	5.74777e-14	0	Gnb2
1.90263e-18	0.183918	0.788	0.666	6.14265e-14	0	Il2rg
2.12447e-18	0.10141	0.267	0.167	6.85885e-14	0	Lrpap1
2.20516e-18	0.119262	0.279	0.18	7.11936e-14	0	9530068E07Rik
2.44455e-18	0.175019	0.572	0.432	7.89222e-14	0	Pten
2.44916e-18	0.180554	0.635	0.486	7.90712e-14	0	Senp6
2.47053e-18	0.309348	0.675	0.555	7.9761e-14	0	Egr1
2.70305e-18	0.172948	0.379	0.262	8.7268e-14	0	Col4a3bp
2.86632e-18	0.181912	0.489	0.362	9.25391e-14	0	Ubr2
3.29714e-18	0.10805	0.348	0.23	1.06448e-13	0	Trappc2l
3.40594e-18	0.140237	0.65	0.502	1.09961e-13	0	Tmem123
3.42094e-18	0.163729	0.699	0.56	1.10445e-13	0	Hspd1
3.45581e-18	0.138571	0.346	0.234	1.11571e-13	0	Zranb1
3.72954e-18	0.13912	0.521	0.376	1.20408e-13	0	Ociad1
3.83048e-18	0.18132	0.497	0.367	1.23667e-13	0	Man1a
3.87841e-18	0.165802	0.559	0.416	1.25215e-13	0	Zcchc7
5.18597e-18	0.113463	0.292	0.188	1.67429e-13	0	Mta1
5.23268e-18	0.155576	0.377	0.259	1.68937e-13	0	Mga
5.26245e-18	0.135906	0.44	0.309	1.69898e-13	0	Copb2
6.46975e-18	0.122833	0.454	0.32	2.08876e-13	0	Arhgap9
6.77193e-18	0.164302	0.301	0.197	2.18632e-13	0	Dyrk2
6.81932e-18	0.196878	0.935	0.862	2.20162e-13	0	Vps37b
6.87953e-18	0.173849	0.556	0.42	2.22106e-13	0	Pde3b
7.04002e-18	0.142851	0.261	0.167	2.27287e-13	0	Relb
7.2484e-18	0.12172	0.35	0.235	2.34015e-13	0	Ilk
8.68743e-18	0.138981	0.493	0.358	2.80474e-13	0	Cuta
8.73393e-18	0.192701	0.639	0.49	2.81975e-13	0	Arid5a
9.7798e-18	0.162083	0.274	0.179	3.15741e-13	0	Fam126a
1.02226e-17	0.224215	0.974	0.944	3.30038e-13	0	Hspa5
1.11518e-17	0.163674	0.398	0.278	3.60037e-13	0	Usp48
1.27897e-17	0.174801	0.442	0.318	4.12916e-13	0	Oip5os1
1.28574e-17	0.102281	0.299	0.195	4.15101e-13	0	Utp11
1.39284e-17	0.165591	0.525	0.385	4.49679e-13	0	Prrc2a
1.57849e-17	0.167368	0.667	0.524	5.09615e-13	0	Plaat3
2.16299e-17	0.106162	0.297	0.195	6.98322e-13	0	Mvb12a
2.27944e-17	0.159823	0.325	0.221	7.35918e-13	0	Zswim6
2.45767e-17	0.154611	0.264	0.172	7.93458e-13	0	Ak3
2.53983e-17	0.160061	0.875	0.753	8.19985e-13	0	Ptpn22
3.05134e-17	0.15203	0.424	0.299	9.85126e-13	0	Rlf
3.19553e-17	0.12128	0.516	0.377	1.03168e-12	0	Cmpk1
3.50304e-17	0.18515	0.753	0.614	1.13096e-12	0	Lrrfip1
3.61111e-17	0.121431	0.301	0.201	1.16585e-12	0	Copz1
4.31542e-17	0.231348	0.854	0.772	1.39323e-12	0	Calr
4.63664e-17	0.122796	0.4	0.275	1.49694e-12	0	Ifnar2
4.73599e-17	0.108769	0.345	0.232	1.52902e-12	0	Auh
4.81649e-17	0.208097	0.67	0.551	1.555e-12	0	Sat1
4.91874e-17	0.131901	0.416	0.293	1.58801e-12	0	Acly
5.82369e-17	0.154826	0.582	0.441	1.88018e-12	0	Mtpn
7.1262e-17	0.15942	0.443	0.32	2.30069e-12	0	Gpr65
7.21598e-17	0.116722	0.259	0.166	2.32968e-12	0	Spast
7.83182e-17	0.126298	0.357	0.245	2.5285e-12	0	Dnm1l
8.96762e-17	0.113438	0.397	0.278	2.8952e-12	0	Cwc25
9.32326e-17	0.14503	0.267	0.175	3.01001e-12	0	Ccdc88b
9.61216e-17	0.146373	0.995	0.993	3.10328e-12	0	Rpl28
1.0976e-16	0.137972	0.546	0.401	3.54361e-12	0	Efr3a
1.11387e-16	0.127927	0.301	0.202	3.59614e-12	0	Rela
1.17758e-16	0.136558	0.367	0.255	3.80181e-12	0	Prkcsh
1.58876e-16	0.118231	0.308	0.206	5.1293e-12	0	1110038B12Rik
1.60764e-16	0.185129	0.662	0.52	5.19025e-12	0	Ppig
1.77072e-16	0.154673	0.311	0.212	5.71677e-12	0	Usp12
1.81574e-16	0.130218	0.378	0.265	5.86211e-12	0	Commd7
1.85303e-16	0.116344	0.271	0.177	5.98251e-12	0	Sel1l
1.88829e-16	0.126605	0.296	0.198	6.09634e-12	0	Gnptab
1.9082e-16	0.133797	0.289	0.194	6.16063e-12	0	Clic4
2.07999e-16	0.207054	0.516	0.393	6.71526e-12	0	Pdia6
2.22022e-16	0.114262	0.341	0.232	7.16797e-12	0	Sptlc2
2.49445e-16	0.17587	0.58	0.447	8.05334e-12	0	Dennd1b
2.61645e-16	0.161663	0.669	0.525	8.44721e-12	0	Stk24
2.63107e-16	0.108627	0.325	0.22	8.49441e-12	0	Anxa11
3.02038e-16	0.145405	0.518	0.381	9.75131e-12	0	Zfp638
3.172e-16	0.101119	0.254	0.163	1.02408e-11	0	Tmem147
3.47195e-16	0.121366	0.339	0.23	1.12092e-11	0	Ctdsp2
3.7848e-16	0.131007	0.341	0.235	1.22192e-11	0	Zmym5
3.78932e-16	0.115789	0.296	0.198	1.22338e-11	0	Cers2
3.86598e-16	0.150511	0.331	0.23	1.24813e-11	0	Stim2
4.14553e-16	0.327839	0.551	0.438	1.33839e-11	0	Icam1
5.94184e-16	0.144084	0.954	0.942	1.91832e-11	0	Serf2
6.03686e-16	0.146649	0.491	0.359	1.949e-11	0	Cmip
6.03859e-16	0.12882	0.311	0.209	1.94956e-11	0	Crim1
6.26212e-16	0.110307	0.471	0.339	2.02173e-11	0	Casp8
6.92075e-16	0.136807	0.582	0.435	2.23437e-11	0	Nt5c
8.39814e-16	0.1316	0.459	0.335	2.71134e-11	0	Csnk1d
8.47427e-16	0.10311	0.315	0.213	2.73592e-11	0	Galnt7
1.14558e-15	0.117317	0.445	0.318	3.69852e-11	0	Cetn2
1.26031e-15	0.12917	0.29	0.195	4.06891e-11	0	Maea
1.28078e-15	0.11541	0.336	0.23	4.13499e-11	0	Slc44a2
1.32256e-15	0.104443	0.261	0.17	4.26989e-11	0	Vps41
1.57081e-15	0.120923	0.288	0.193	5.07137e-11	0	Gbf1
1.5765e-15	0.122721	0.275	0.183	5.08973e-11	0	Dcaf5
1.7118e-15	0.112835	0.501	0.365	5.52654e-11	0	Lamtor4
1.7427e-15	0.126235	0.295	0.199	5.6263e-11	0	Sdf2l1
1.80418e-15	0.184194	0.824	0.706	5.82478e-11	0	Atrx
1.83835e-15	0.127801	0.398	0.284	5.9351e-11	0	Mob4
1.96782e-15	0.171697	0.521	0.395	6.35311e-11	0	Setd2
1.97982e-15	0.151904	0.413	0.299	6.39185e-11	0	Glyr1
2.01207e-15	0.178908	0.793	0.683	6.49596e-11	0	H2afj
2.13586e-15	0.177346	0.815	0.694	6.89564e-11	0	Tra2a
2.14311e-15	0.174814	0.613	0.475	6.91903e-11	0	Caprin1
2.32324e-15	0.137162	0.69	0.542	7.50057e-11	0	Sec11c
2.33829e-15	0.115994	0.393	0.28	7.54917e-11	0	Tcerg1
2.3742e-15	0.127961	0.26	0.173	7.6651e-11	0	Sec24a
2.37977e-15	0.109847	0.33	0.228	7.68309e-11	0	Gata3
2.4559e-15	0.165639	0.803	0.696	7.92887e-11	0	Prdx6
2.49316e-15	0.118122	0.478	0.35	8.04916e-11	0	Eif3d
2.73289e-15	0.104834	0.277	0.183	8.82312e-11	0	Snx4
3.22991e-15	0.126335	0.313	0.215	1.04278e-10	0	Sec31a
3.23505e-15	0.139515	0.572	0.434	1.04443e-10	0	Map4k4
3.24818e-15	0.132779	0.493	0.362	1.04868e-10	0	Zfand6
3.41673e-15	0.104383	0.269	0.179	1.10309e-10	0	Trabd
3.4804e-15	0.13049	0.855	0.752	1.12365e-10	0	Set
3.68316e-15	0.156483	0.318	0.221	1.18911e-10	0	Ccng2
3.71475e-15	0.210184	0.459	0.346	1.19931e-10	0	Chka
3.9365e-15	0.12196	0.356	0.248	1.2709e-10	0	Uhmk1
4.01235e-15	0.103877	0.293	0.196	1.29539e-10	0	Gmip
4.05435e-15	0.172324	0.609	0.476	1.30895e-10	0	Ptpn1
4.07308e-15	0.115905	0.413	0.296	1.31499e-10	0	Ppp1r11
4.2225e-15	0.180137	0.806	0.695	1.36323e-10	0	Csnk1a1
4.25519e-15	0.120914	0.273	0.182	1.37379e-10	0	Sppl3
4.62624e-15	0.118825	0.385	0.274	1.49358e-10	0	Spcs3
5.27331e-15	0.124666	0.368	0.262	1.70249e-10	0	Clcn3
5.2927e-15	0.120647	0.252	0.164	1.70875e-10	0	Fchsd2
5.54869e-15	0.115885	0.417	0.296	1.79139e-10	0	Emd
5.54914e-15	0.113326	0.433	0.313	1.79154e-10	0	Supt6
5.7907e-15	0.118535	0.557	0.42	1.86953e-10	0	M6pr
6.43619e-15	0.165351	0.541	0.413	2.07792e-10	0	Ctnnb1
6.45904e-15	0.111235	0.344	0.238	2.0853e-10	0	Mob3a
6.67798e-15	0.100587	0.308	0.21	2.15599e-10	0	Nfe2l1
7.10799e-15	0.115611	0.558	0.415	2.29482e-10	0	Rinl
7.30534e-15	0.121434	0.447	0.328	2.35853e-10	0	Mgat2
7.35869e-15	0.127375	0.543	0.41	2.37575e-10	0	Bcap31
7.51263e-15	0.10013	0.269	0.18	2.42545e-10	0	Fnta
7.80763e-15	0.118824	0.342	0.24	2.52069e-10	0	Csnk1g1
9.47579e-15	0.177399	0.709	0.577	3.05926e-10	0	Cdv3
9.54364e-15	0.119876	0.531	0.396	3.08116e-10	0	Cr1l
1.04667e-14	0.156103	0.76	0.626	3.37917e-10	0	Chmp4b
1.2128e-14	0.148716	0.654	0.513	3.91553e-10	0	Akr1a1
1.27445e-14	0.128209	0.469	0.346	4.11456e-10	0	Qk
1.47606e-14	0.129623	0.545	0.413	4.76546e-10	0	Dbnl
1.50574e-14	0.113836	0.441	0.318	4.86129e-10	0	Adipor1
1.55609e-14	0.121511	0.315	0.217	5.02384e-10	0	Gripap1
1.62907e-14	0.138168	0.523	0.395	5.25945e-10	0	Zc3h13
1.69913e-14	0.228093	0.432	0.328	5.48566e-10	0	Ifitm3
2.05588e-14	0.118685	0.46	0.338	6.63739e-10	0	Cct3
2.06658e-14	0.120358	0.373	0.267	6.67196e-10	0	Spen
2.10035e-14	0.112466	0.365	0.259	6.78098e-10	0	Myo9b
2.18579e-14	0.106206	0.358	0.253	7.05683e-10	0	Bola3
2.85222e-14	0.14153	0.697	0.558	9.20838e-10	0	Fnbp1
2.89125e-14	0.155059	0.611	0.488	9.3344e-10	0	Cct4
3.5345e-14	0.160853	0.582	0.458	1.14111e-09	0	Gimap8
3.55042e-14	0.13	0.902	0.859	1.14625e-09	0	Tspo
3.78177e-14	0.132441	0.731	0.61	1.22095e-09	0	Vasp
3.81668e-14	0.12653	0.928	0.864	1.23221e-09	0	Cdc42
4.03656e-14	0.115564	0.39	0.28	1.3032e-09	0	Map3k2
4.31594e-14	0.11622	0.373	0.265	1.3934e-09	0	Smg7
4.37107e-14	0.139501	0.555	0.424	1.4112e-09	0	Ppp6r1
4.52221e-14	0.145149	0.258	0.175	1.46e-09	0	Birc3
4.95505e-14	0.152899	0.846	0.737	1.59974e-09	0	2023-09-01
5.93297e-14	0.121948	0.792	0.641	1.91546e-09	0	Tagln2
6.3556e-14	0.224079	0.553	0.432	2.0519e-09	0	Samd9l
6.40577e-14	0.124709	0.373	0.272	2.0681e-09	0	Gpr174
6.53827e-14	0.142443	0.459	0.347	2.11088e-09	0	Cd84
6.94921e-14	0.116637	0.428	0.31	2.24355e-09	0	Golph3
7.19636e-14	0.125128	0.695	0.547	2.32334e-09	0	Wipf1
7.34832e-14	0.112386	0.321	0.225	2.3724e-09	0	Efcab14
7.66181e-14	0.145293	0.803	0.66	2.47362e-09	0	Purb
8.39559e-14	0.119409	0.357	0.255	2.71052e-09	0	Ddb1
9.95189e-14	0.112026	0.273	0.186	3.21297e-09	0	Babam2
1.00284e-13	0.108407	0.31	0.218	3.23768e-09	0	Mob1b
1.10674e-13	0.131429	0.591	0.457	3.5731e-09	0	Chd7
1.11405e-13	0.143255	0.344	0.248	3.5967e-09	0	Lysmd3
1.11877e-13	0.119649	0.312	0.22	3.61194e-09	0	Dpy19l1
1.19573e-13	0.163387	0.594	0.472	3.86043e-09	0	Etnk1
1.30592e-13	0.159982	1	0.999	4.21617e-09	0	mt-Atp6
1.48981e-13	0.1353	0.406	0.3	4.80986e-09	0	Rlim
1.51156e-13	0.105218	0.278	0.19	4.88006e-09	0	Mta3
1.6045e-13	0.138966	0.65	0.519	5.18014e-09	0	Hcls1
1.64761e-13	0.127297	0.796	0.654	5.31932e-09	0	Diaph1
1.6549e-13	0.105921	0.27	0.185	5.34284e-09	0	Fam98b
1.75224e-13	0.169906	0.743	0.617	5.65712e-09	0	Skil
1.76652e-13	0.103997	0.522	0.394	5.70322e-09	0	Sema4d
1.76688e-13	0.123147	0.289	0.202	5.70437e-09	0	Exoc4
1.82428e-13	0.100166	0.489	0.359	5.8897e-09	0	Dctn3
1.99832e-13	0.109012	0.359	0.258	6.45158e-09	0	Sec63
2.18918e-13	0.106611	0.36	0.257	7.06777e-09	0	Cops6
2.21604e-13	0.101787	0.438	0.322	7.15448e-09	0	Zc3h7a
2.31898e-13	0.144192	0.76	0.657	7.48682e-09	0	Emb
2.45475e-13	0.103464	0.353	0.25	7.92518e-09	0	Arl4a
2.51992e-13	0.136219	0.465	0.351	8.13556e-09	0	Suco
2.67594e-13	0.111611	0.397	0.288	8.63929e-09	0	Chmp5
2.85945e-13	0.147634	0.678	0.534	9.23174e-09	0	Pnn
3.02048e-13	0.152871	0.655	0.52	9.75161e-09	0	Usp34
3.15542e-13	0.112182	0.254	0.172	1.01873e-08	0	Lcorl
3.19512e-13	0.119092	0.978	0.973	1.03155e-08	0	Eef2
3.31754e-13	0.188586	0.825	0.708	1.07107e-08	0	Tut4
3.37424e-13	0.163205	0.855	0.765	1.08937e-08	0	Skap1
3.39685e-13	0.101526	0.284	0.196	1.09667e-08	0	Cnot8
5.10166e-13	0.126056	0.558	0.433	1.64707e-08	0	Cab39
5.12555e-13	0.137456	0.547	0.423	1.65478e-08	0	Eif4g1
5.1625e-13	0.112343	0.548	0.421	1.66671e-08	0	Pdcd6
5.80288e-13	0.106433	0.37	0.267	1.87346e-08	0	Cnppd1
6.08931e-13	0.111576	0.502	0.381	1.96593e-08	0	Vps4b
6.47103e-13	0.101133	0.318	0.226	2.08917e-08	0	Chmp1a
6.59377e-13	0.120541	0.369	0.269	2.1288e-08	0	Tex261
7.00745e-13	0.152065	0.632	0.508	2.26236e-08	0	Ubxn1
7.43776e-13	0.122221	0.413	0.307	2.40128e-08	0	Setd5
8.09279e-13	0.165414	0.794	0.691	2.61276e-08	0	Ccnl1
8.95136e-13	0.186243	0.641	0.532	2.88995e-08	0	Ifrd1
9.40853e-13	0.158864	1	1	3.03754e-08	0	mt-Co3
9.65573e-13	0.125898	0.61	0.484	3.11735e-08	0	Rp9
9.81912e-13	0.14837	0.551	0.435	3.1701e-08	0	Fkbp8
1.01304e-12	0.179377	0.734	0.614	3.2706e-08	0	Dock10
1.08664e-12	0.113908	0.842	0.735	3.50822e-08	0	Arpc5
1.19495e-12	0.149224	0.854	0.759	3.8579e-08	0	Atp5d
1.37861e-12	0.11813	0.481	0.363	4.45085e-08	0	Plec
1.47891e-12	0.102291	0.363	0.263	4.77467e-08	0	Cnot3
1.71913e-12	0.106986	0.314	0.223	5.55023e-08	0	Cop1
1.72202e-12	0.164016	0.624	0.504	5.55954e-08	0	Aplp2
1.88765e-12	0.104558	0.302	0.214	6.09427e-08	0	Dcun1d1
1.99124e-12	0.103281	0.46	0.344	6.42873e-08	0	Taok3
2.25655e-12	0.106949	0.27	0.19	7.28526e-08	0	Dlst
2.25738e-12	0.118576	0.448	0.337	7.28795e-08	0	Xiap
2.26358e-12	0.108994	0.526	0.401	7.30797e-08	0	Cox14
2.39047e-12	0.100013	0.42	0.31	7.71764e-08	0	Lims1
2.60499e-12	0.107131	0.301	0.213	8.41022e-08	0	Slc1a5
2.70149e-12	0.129665	0.572	0.451	8.72176e-08	0	Man2b1
4.55015e-12	0.13412	0.825	0.725	1.46902e-07	0	Capzb
5.42941e-12	0.108932	0.274	0.193	1.75288e-07	0	Cdc14a
6.14314e-12	0.113566	0.417	0.313	1.98331e-07	0	Tor1aip2
6.17164e-12	0.113798	0.411	0.305	1.99251e-07	0	Vezf1
6.39541e-12	0.125346	0.336	0.245	2.06476e-07	0	Pspc1
6.67161e-12	0.107327	0.317	0.229	2.15393e-07	0	C1galt1
7.09714e-12	0.101626	0.388	0.287	2.29131e-07	0	Ap2b1
8.17682e-12	0.112401	0.5	0.378	2.63989e-07	0	Ap2m1
8.87643e-12	0.102191	0.342	0.247	2.86575e-07	0	Rfc2
9.46671e-12	0.106868	0.517	0.391	3.05633e-07	0	Eif4e2
1.05338e-11	0.126704	0.726	0.586	3.40084e-07	0	Capza1
1.42059e-11	0.143776	0.844	0.759	4.58638e-07	0	Pdia3
1.47977e-11	0.1177	0.378	0.281	4.77744e-07	0	Mark3
1.51137e-11	0.109515	0.445	0.333	4.87947e-07	0	Ssbp1
1.67418e-11	0.203843	0.376	0.29	5.4051e-07	0	Irf7
1.70051e-11	0.106468	0.482	0.364	5.49009e-07	0	Nin
1.71671e-11	0.104949	0.325	0.232	5.54238e-07	0	Ppp1r9b
1.8279e-11	0.10625	0.418	0.311	5.90137e-07	0	Fam173a
1.89998e-11	0.134249	0.368	0.275	6.13408e-07	0	Etv3
2.01773e-11	0.14062	0.564	0.452	6.51425e-07	0	Huwe1
2.18301e-11	0.114663	0.61	0.487	7.04784e-07	0	Trip12
2.18348e-11	0.135955	0.471	0.361	7.04936e-07	0	Ascc3
2.90615e-11	0.103416	0.301	0.218	9.38251e-07	0	Isca1
4.28402e-11	0.110884	0.472	0.357	1.38309e-06	0	Laptm4a
4.29702e-11	0.146793	0.48	0.377	1.38729e-06	0	Gramd1a
4.68512e-11	0.117143	0.323	0.237	1.51259e-06	0	Il4ra
5.41025e-11	0.126561	0.629	0.506	1.7467e-06	0	Fubp1
5.82093e-11	0.107279	0.446	0.338	1.87929e-06	0	Nop58
7.44385e-11	0.16781	0.635	0.504	2.40325e-06	0	Hnrnpul2
8.19893e-11	0.124578	0.412	0.314	2.64702e-06	0	Lgals9
1.10593e-10	0.101342	0.497	0.39	3.5705e-06	0	Pnisr
1.31801e-10	0.135812	0.701	0.584	4.25519e-06	0	Tmed9
1.45651e-10	0.141792	0.661	0.528	4.70235e-06	0	Thrap3
2.07682e-10	0.108038	0.628	0.496	6.705e-06	0	Prpf40a
2.08416e-10	0.102315	0.365	0.274	6.7287e-06	0	Rnf20
2.22478e-10	0.103196	0.573	0.457	7.18272e-06	0	Cltc
2.45057e-10	0.137758	0.847	0.76	7.91166e-06	0	Srsf5
2.98512e-10	0.103438	0.614	0.488	9.63747e-06	0	Nsd1
3.74073e-10	0.129305	0.608	0.493	1.20769e-05	0	Wac
3.85764e-10	0.107684	0.493	0.384	1.24544e-05	0	Numa1
4.61141e-10	0.164608	0.765	0.661	1.48879e-05	0	Ddx3x
4.7312e-10	0.108349	0.3	0.222	1.52747e-05	0	Tug1
5.04283e-10	0.131732	0.645	0.519	1.62808e-05	0	Pum2
5.21334e-10	0.10859	0.63	0.517	1.68313e-05	0	Cd37
5.53102e-10	0.100254	0.289	0.213	1.78569e-05	0	Nfx1
6.00918e-10	0.257773	0.721	0.638	1.94006e-05	0	Dusp1
6.51978e-10	0.148164	0.858	0.769	2.10491e-05	0	Tra2b
7.44248e-10	0.106362	0.386	0.293	2.40281e-05	0	Smarcc1
9.07617e-10	0.111761	0.754	0.627	2.93024e-05	0	Cap1
1.14893e-09	0.106041	0.61	0.484	3.70933e-05	0	Wdr1
1.21752e-09	0.113922	0.577	0.461	3.93076e-05	0	Brk1
1.24369e-09	0.104432	0.361	0.273	4.01526e-05	0	Dgkd
1.24813e-09	0.100787	0.658	0.542	4.02958e-05	0	Rnaset2a
2.17529e-09	0.102587	0.463	0.364	7.02293e-05	0	Mia3
3.70935e-09	0.119115	0.81	0.731	0.000119756	0	Gng5
4.0387e-09	0.100471	0.61	0.499	0.00013039	0	Rbm5
4.18929e-09	0.113876	0.697	0.571	0.000135251	0	Gnb1
4.44057e-09	0.195029	0.321	0.248	0.000143364	0	Herc6
4.4774e-09	0.109296	0.884	0.818	0.000144553	0	Ywhaz
5.65227e-09	0.128443	0.858	0.77	0.000182484	0	Rock1
8.37786e-09	0.113249	0.688	0.579	0.000270479	0	Tm9sf3
9.64643e-09	0.106593	0.546	0.437	0.000311435	0	Trip11
1.5343e-08	0.129059	0.894	0.808	0.000495348	0	mt-Nd5
1.60677e-08	0.121219	0.621	0.515	0.000518747	0	Zfand5
2.15292e-08	0.172238	0.92	0.868	0.000695071	0	Ankrd11
2.18242e-08	0.101016	0.882	0.829	0.000704594	0	Eef1g
3.19984e-08	0.105599	0.581	0.466	0.00103307	0	Tardbp
3.41288e-08	0.105406	0.655	0.553	0.00110185	0	Ost4
3.54835e-08	0.158052	0.581	0.487	0.00114559	0	Rel
5.05467e-08	0.103147	0.622	0.521	0.0016319	0	Ddx21
8.68357e-08	0.105314	0.588	0.488	0.00280349	0	Pgls
8.97633e-08	0.102967	0.716	0.606	0.00289801	0	Tapbp
9.53037e-08	0.121038	0.515	0.419	0.00307688	0	Arap2
2.81962e-07	0.100532	0.82	0.713	0.00910315	0	Ptbp3
3.13507e-07	0.14373	0.469	0.381	0.0101216	0	Rnf213
7.61794e-07	0.15726	0.894	0.833	0.0245945	0	Nsd3
1.82957e-06	0.101509	0.93	0.878	0.0590675	0	Srrm2
2.41022e-06	0.105504	0.926	0.88	0.0778139	0	Son
2.61745e-06	0.162262	0.537	0.456	0.0845044	0	Trim30a
3.9212e-06	0.115486	0.921	0.851	0.126596	0	Slc38a2
4.26127e-06	0.117813	0.755	0.664	0.137575	0	Ier5
6.89336e-06	0.122393	0.833	0.741	0.222552	0	Sfpq
1.67104e-05	0.180582	0.555	0.476	0.539494	0	Fos
2.30931e-05	0.107524	0.787	0.733	0.745562	0	H2-Q6
4.09598e-05	0.115157	0.305	0.256	1	0	Nfkbid
5.23943e-05	0.105328	0.979	0.971	1	0	Junb
8.73686e-05	0.109369	0.583	0.507	1	0	Zbtb1
0.000106715	0.11028	0.369	0.312	1	0	Dleu2
0.000113443	0.102098	0.996	0.988	1	0	mt-Cytb
0	1.88876	0.853	0.466	0	1	Ccl5
0	1.83365	0.817	0.405	0	1	Ly6c2
0	1.81446	0.868	0.272	0	1	Cd8b1
0	1.71481	0.817	0.235	0	1	Cd8a
0	1.13221	0.972	0.623	0	1	Cd3d
0	1.06812	0.936	0.564	0	1	Cd3e
2.84891e-284	1.31419	0.673	0.251	9.19769e-280	1	Pdcd1
1.01134e-282	1.13924	0.907	0.547	3.26511e-278	1	Cd3g
5.12403e-263	1.00594	0.967	0.695	1.65429e-258	1	Nkg7
1.86481e-258	1.14215	0.544	0.17	6.02054e-254	1	Cxcr6
1.38451e-243	0.861155	0.972	0.9	4.46988e-239	1	Ms4a4b
2.12234e-224	0.954869	0.503	0.16	6.85198e-220	1	Gzmk
1.50827e-223	0.92652	0.603	0.241	4.86944e-219	1	Themis
2.22247e-206	0.835991	0.912	0.567	7.17526e-202	1	Trac
2.7671e-202	1.10545	0.896	0.682	8.93358e-198	1	S100a4
7.7652e-201	0.845339	0.92	0.76	2.507e-196	1	Ms4a6b
1.82443e-200	0.915863	0.891	0.766	5.89018e-196	1	Hcst
2.29954e-199	0.984603	0.564	0.233	7.42406e-195	1	Klrc1
1.99691e-181	1.00996	0.716	0.408	6.44701e-177	1	BC018473
9.94458e-180	0.614132	0.992	0.928	3.21061e-175	1	H2-Q7
3.03636e-170	0.946007	0.568	0.266	9.80288e-166	1	Klrc2
1.14693e-169	0.737403	0.967	0.768	3.70288e-165	1	Trbc2
3.40613e-167	0.813459	0.398	0.132	1.09967e-162	1	Adam19
3.75496e-148	0.93752	0.823	0.585	1.21229e-143	1	Nr4a2
1.62412e-147	1.11581	0.497	0.214	5.24348e-143	1	Ccl4
3.08334e-144	0.936027	0.372	0.134	9.95456e-140	1	AA467197
3.37274e-144	0.642108	0.996	0.984	1.08889e-139	1	Cd52
8.3814e-136	0.880175	0.444	0.196	2.70594e-131	1	Lag3
1.11512e-134	0.695267	0.88	0.749	3.60018e-130	1	Lsp1
2.68285e-132	0.731389	0.72	0.495	8.66158e-128	1	Gng2
6.22757e-130	0.704182	0.858	0.639	2.01057e-125	1	Thy1
8.7913e-126	0.49944	0.98	0.957	2.83827e-121	1	Laptm5
2.93665e-123	0.767032	0.536	0.287	9.48098e-119	1	Atxn1
3.49331e-114	0.654147	0.564	0.293	1.12782e-109	1	Cd6
1.54927e-111	0.350136	0.999	0.999	5.00183e-107	1	H2-K1
1.49273e-109	0.787236	0.322	0.122	4.81929e-105	1	Havcr2
4.92517e-106	0.751533	0.636	0.397	1.59009e-101	1	Jaml
2.4799e-105	0.631022	0.4	0.175	8.00637e-101	1	Dpp4
4.43925e-103	0.343804	1	0.999	1.43321e-98	1	H2-D1
3.97652e-101	0.616744	0.839	0.666	1.28382e-96	1	Ly6a
6.43427e-101	0.282734	1	0.999	2.0773e-96	1	Rpl13a
3.56237e-99	1.02986	0.449	0.221	1.15011e-94	1	Ifng
8.17403e-98	0.66834	0.787	0.537	2.63899e-93	1	Klrd1
2.03052e-97	0.551257	0.841	0.725	6.55554e-93	1	Lck
5.11091e-97	0.604245	0.823	0.663	1.65006e-92	1	Ltb
7.75389e-97	0.326986	0.647	0.384	2.50334e-92	1	Ctla4
3.1306e-96	0.711574	0.516	0.305	1.01071e-91	1	Runx2
9.76344e-96	0.452886	0.958	0.925	3.15213e-91	1	Rac2
1.1735e-95	0.567094	0.889	0.773	3.78863e-91	1	Ifi27l2a
4.00939e-91	0.274969	1	0.999	1.29443e-86	1	B2m
3.71334e-90	0.642287	0.865	0.696	1.19885e-85	1	S100a6
2.81394e-89	0.959765	0.657	0.483	9.08481e-85	1	Plac8
1.4676e-86	0.701852	0.514	0.303	4.73816e-82	1	Cd226
3.24729e-85	0.615037	0.726	0.555	1.04839e-80	1	Cd28
6.70358e-85	0.514204	0.891	0.737	2.16425e-80	1	Ctsd
1.85227e-83	0.513161	0.95	0.887	5.98006e-79	1	S100a10
3.77203e-83	0.573046	0.805	0.585	1.2178e-78	1	Ctsw
1.67732e-82	0.502198	0.87	0.711	5.41522e-78	1	H2-Q6
2.87473e-81	0.50905	0.915	0.772	9.28105e-77	1	S100a11
5.90387e-81	0.50159	0.865	0.811	1.90606e-76	1	Gmfg
5.56104e-80	0.48004	0.932	0.893	1.79538e-75	1	Stk17b
3.07213e-79	0.727756	0.511	0.307	9.91837e-75	1	Ifitm3
1.9155e-78	0.589786	0.581	0.396	6.1842e-74	1	Vmp1
2.23518e-77	0.441553	0.973	0.954	7.21627e-73	1	Rsrp1
1.056e-74	0.467357	0.746	0.601	3.4093e-70	1	Cd2
6.42483e-74	0.58414	0.713	0.518	2.07426e-69	1	Bhlhe40
4.06487e-71	0.734474	0.397	0.217	1.31234e-66	1	Rgs16
1.46123e-70	0.458325	0.78	0.618	4.71759e-66	1	Hif1a
1.93724e-70	0.523038	0.787	0.663	6.2544e-66	1	Itgal
5.21461e-70	0.576601	0.611	0.441	1.68354e-65	1	Hopx
2.59552e-69	0.478667	0.686	0.498	8.37965e-65	1	Lat
4.55108e-69	0.715294	0.411	0.231	1.46931e-64	1	Itga1
8.96673e-67	0.466128	0.572	0.366	2.89491e-62	1	Gm8369
5.17055e-66	0.517162	0.382	0.209	1.66931e-61	1	Aopep
1.09146e-65	0.604144	0.468	0.302	3.52377e-61	1	Fasl
1.64883e-65	0.548494	0.477	0.311	5.32325e-61	1	Vsir
1.7089e-65	0.583788	0.548	0.368	5.51719e-61	1	Bcl2a1b
1.17482e-63	0.452934	0.926	0.85	3.79289e-59	1	Vim
9.15405e-62	0.588562	0.574	0.428	2.95539e-57	1	Rbpj
1.86241e-61	0.394807	0.95	0.79	6.0128e-57	1	Lgals1
1.77925e-60	0.422969	0.644	0.43	5.74432e-56	1	Bcl11b
1.856e-59	0.515545	0.71	0.514	5.99209e-55	1	Klrk1
2.30866e-59	0.522072	0.411	0.249	7.45352e-55	1	Hip1
3.13724e-59	0.458864	0.842	0.763	1.01286e-54	1	Ptpn22
1.83591e-58	0.559906	0.439	0.272	5.92722e-54	1	Bcl2a1d
5.34371e-58	0.393368	0.862	0.799	1.72522e-53	1	H2-T23
8.23588e-56	0.558595	0.716	0.561	2.65895e-51	1	Lgals3
2.86697e-55	0.379205	0.893	0.849	9.256e-51	1	Npc2
8.71806e-55	0.408019	0.878	0.809	2.81463e-50	1	Selplg
1.30445e-54	0.552612	0.791	0.701	4.21141e-50	1	Neat1
2.3773e-54	0.414031	0.794	0.709	7.6751e-50	1	Sp100
1.00249e-53	0.57441	0.514	0.366	3.23652e-49	1	Il21r
1.06479e-53	0.434743	0.78	0.704	3.43767e-49	1	Ppp1r12a
2.14716e-53	0.626615	0.533	0.398	6.93209e-49	1	Uhrf2
5.66e-53	0.478427	0.699	0.568	1.82733e-48	1	Cox17
8.03397e-53	0.39658	0.708	0.585	2.59377e-48	1	H2-T22
1.01009e-52	0.404699	0.894	0.853	3.26108e-48	1	Akap13
8.08563e-51	0.471809	0.533	0.388	2.61044e-46	1	Grap
1.66467e-50	0.438804	0.602	0.453	5.37438e-46	1	Sh3kbp1
1.78615e-50	0.322028	1	1	5.76659e-46	1	Malat1
8.37567e-50	0.503958	0.823	0.693	2.70408e-45	1	Id2
9.32492e-50	0.382057	0.82	0.74	3.01055e-45	1	Ostf1
1.40134e-49	0.416106	0.986	0.964	4.52421e-45	1	AY036118
1.70126e-48	0.281097	0.964	0.856	5.49253e-44	1	AW112010
6.32193e-47	0.402887	0.784	0.703	2.04104e-42	1	Ucp2
2.90851e-46	0.455494	0.329	0.192	9.39014e-42	1	Gstp3
5.93466e-46	0.462793	0.576	0.427	1.916e-41	1	Grap2
1.54049e-45	0.501118	0.546	0.432	4.97346e-41	1	Mrps16
1.90374e-45	0.390391	0.556	0.443	6.14623e-41	1	Ctsb
1.33892e-44	0.34971	0.587	0.437	4.3227e-40	1	Icos
3.02765e-44	0.318096	0.958	0.935	9.77478e-40	1	Coro1a
3.47712e-44	0.494142	0.278	0.151	1.12259e-39	1	Mxi1
4.91794e-44	0.385167	0.814	0.734	1.58776e-39	1	Tnfaip3
5.83984e-43	0.340325	0.852	0.769	1.88539e-38	1	Ptprcap
1.19645e-42	1.02398	0.311	0.173	3.86274e-38	1	Ifitm1
1.67138e-42	0.42767	0.67	0.569	5.39604e-38	1	Prr13
7.69955e-42	0.468014	0.32	0.193	2.4858e-37	1	Entpd1
2.0308e-41	0.451681	0.496	0.367	6.55643e-37	1	Pde4d
3.82633e-41	0.387977	0.668	0.576	1.23533e-36	1	Epsti1
1.53591e-40	0.55229	0.597	0.484	4.9587e-36	1	Gramd3
3.61549e-40	0.259916	0.991	0.983	1.16726e-35	1	Actg1
5.84903e-40	0.431628	0.59	0.473	1.88836e-35	1	Zyx
1.2158e-39	0.19595	1	1	3.92522e-35	1	Tmsb4x
3.59255e-38	0.156932	1	1	1.15986e-33	1	Fau
6.51946e-38	0.303297	0.918	0.918	2.10481e-33	1	Uqcrh
6.80735e-38	0.25889	0.946	0.914	2.19775e-33	1	Gapdh
2.13172e-37	0.375334	0.796	0.761	6.88225e-33	1	Abracl
2.89247e-37	0.438147	0.432	0.32	9.33832e-33	1	Pstpip1
2.45382e-36	0.393291	0.638	0.565	7.92217e-32	1	Gabarapl2
5.61069e-36	0.424263	0.645	0.562	1.81141e-31	1	Wipf1
5.83134e-36	0.386107	0.769	0.716	1.88265e-31	1	Gdi2
9.09278e-36	0.478535	0.298	0.184	2.9356e-31	1	Slc2a3
9.66136e-36	0.307698	0.862	0.757	3.11917e-31	1	Crip1
1.25008e-35	0.412636	0.61	0.523	4.03588e-31	1	Smap2
1.35796e-35	0.377845	0.507	0.378	4.38416e-31	1	Gimap7
3.43437e-35	0.284047	0.946	0.926	1.10879e-30	1	Fxyd5
5.29162e-35	0.326037	0.87	0.857	1.7084e-30	1	Gm8797
7.70135e-35	0.416061	0.479	0.364	2.48638e-30	1	Sorl1
1.96218e-34	0.266879	0.509	0.35	6.33491e-30	1	Rora
2.02478e-34	0.382088	0.676	0.597	6.537e-30	1	Itk
5.96905e-34	0.236413	0.959	0.943	1.92711e-29	1	Itm2b
2.17991e-33	0.294778	0.924	0.91	7.03783e-29	1	Arhgdib
2.43943e-33	0.330397	0.676	0.582	7.8757e-29	1	Itgb2
3.02747e-33	0.375163	0.648	0.577	9.77419e-29	1	Zdhhc18
4.37018e-33	0.341544	0.762	0.698	1.41091e-28	1	Dnajb6
6.89569e-33	0.163267	1	1	2.22627e-28	1	Actb
7.84852e-33	0.344729	0.777	0.713	2.53389e-28	1	H2afy
1.00513e-32	0.349039	0.678	0.604	3.24506e-28	1	Tap1
1.87347e-32	0.441624	0.567	0.477	6.0485e-28	1	Rbl2
3.23039e-32	0.369317	0.725	0.678	1.04293e-27	1	2410006H16Rik
8.521e-32	0.383868	0.343	0.229	2.75101e-27	1	Nlrc5
1.08462e-31	0.401112	0.368	0.259	3.5017e-27	1	Serpinb6a
1.12204e-31	0.233672	0.849	0.754	3.62249e-27	1	Txn1
1.55059e-31	0.310714	0.762	0.731	5.00609e-27	1	Clta
1.60587e-31	0.325639	0.7	0.603	5.18454e-27	1	S100a13
2.4379e-31	0.433172	0.435	0.331	7.87076e-27	1	Rilpl2
3.36309e-31	0.3416	0.722	0.672	1.08577e-26	1	Saraf
4.56456e-31	0.255302	0.843	0.699	1.47367e-26	1	Ahnak
5.35295e-31	0.377755	0.293	0.186	1.7282e-26	1	Ier3
6.47066e-31	0.254887	0.913	0.906	2.08905e-26	1	Ptpn18
7.81303e-31	0.319113	0.741	0.702	2.52244e-26	1	Tmem50a
4.91985e-30	0.333513	0.701	0.655	1.58837e-25	1	Scand1
5.27261e-30	0.33405	0.293	0.182	1.70226e-25	1	Cxcr3
2.25211e-29	0.328785	0.726	0.68	7.27095e-25	1	Supt4a
2.39613e-29	0.297942	0.811	0.786	7.7359e-25	1	Map1lc3b
3.49683e-28	0.377121	0.389	0.284	1.12895e-23	1	Vps54
6.51483e-28	0.342947	0.756	0.651	2.10331e-23	1	Rgs1
1.99416e-27	0.380212	0.328	0.227	6.43814e-23	1	Gpr68
2.69795e-27	0.351264	0.597	0.528	8.71032e-23	1	Ppp1r18
3.30494e-27	0.345773	0.489	0.387	1.067e-22	1	Ypel3
4.06868e-27	0.331848	0.276	0.176	1.31357e-22	1	Slc22a15
1.61945e-26	0.429564	0.641	0.566	5.22838e-22	1	Egr1
1.75986e-26	0.333109	0.719	0.66	5.68172e-22	1	Slfn2
2.01045e-26	0.224951	0.888	0.846	6.49075e-22	1	Cyba
2.31542e-26	0.238526	0.892	0.864	7.47533e-22	1	Actr3
2.36896e-26	0.267923	0.744	0.691	7.64819e-22	1	Ifi203
4.48748e-26	0.30287	0.695	0.602	1.44878e-21	1	Nabp1
5.62139e-26	0.224522	0.901	0.87	1.81487e-21	1	Psmb8
7.06168e-26	0.395031	0.327	0.223	2.27986e-21	1	Sgk1
8.81088e-26	0.360591	0.43	0.331	2.84459e-21	1	Prex1
9.83455e-26	0.353471	0.276	0.183	3.17508e-21	1	Eva1b
3.57209e-25	0.344795	0.498	0.429	1.15325e-20	1	Ctsc
4.88629e-25	0.436003	0.397	0.306	1.57754e-20	1	Lyst
6.61308e-25	0.20349	0.961	0.936	2.13503e-20	1	Arpc2
2.73759e-24	0.312662	0.262	0.167	8.83832e-20	1	Syt11
3.08521e-24	0.562799	0.372	0.287	9.96059e-20	1	Tox
5.24079e-24	0.250799	0.929	0.917	1.69199e-19	1	Sh3bgrl3
9.96158e-24	0.152463	0.995	0.995	3.21609e-19	1	Rpl24
1.00861e-23	0.447732	0.371	0.285	3.25629e-19	1	Gxylt1
1.07532e-23	0.209957	0.827	0.786	3.47165e-19	1	Mndal
2.08572e-23	0.366236	0.499	0.394	6.73374e-19	1	Fgl2
3.73157e-23	0.3331	0.527	0.454	1.20474e-18	1	2023-09-09
3.86155e-23	0.315193	0.716	0.648	1.2467e-18	1	Dusp2
3.88649e-23	0.356151	0.464	0.387	1.25475e-18	1	Cyth4
4.05319e-23	0.283183	0.842	0.832	1.30857e-18	1	Wnk1
1.02399e-22	0.29859	0.695	0.641	3.30596e-18	1	Arhgap30
1.06414e-22	0.333606	0.625	0.56	3.43558e-18	1	Spn
1.12409e-22	0.321069	0.585	0.517	3.62911e-18	1	Slc25a4
6.54357e-22	0.218355	0.884	0.82	2.11259e-17	1	Clic1
1.03167e-21	0.331586	0.479	0.394	3.33076e-17	1	Ifi27
1.15904e-21	0.252756	0.759	0.652	3.74196e-17	1	Dennd4a
1.20223e-21	0.268981	0.73	0.693	3.8814e-17	1	Ube2b
1.67814e-21	0.242612	0.876	0.875	5.41788e-17	1	Atp5l
2.56035e-21	0.327712	0.739	0.696	8.2661e-17	1	Klf6
3.0286e-21	0.327839	0.511	0.431	9.77782e-17	1	Cd27
3.0581e-21	0.357783	0.404	0.326	9.87308e-17	1	Nsmaf
4.1413e-21	0.180936	0.975	0.965	1.33702e-16	1	Btg1
4.74641e-21	0.236115	0.86	0.853	1.53238e-16	1	Eif3h
6.60164e-21	0.318142	0.253	0.171	2.13134e-16	1	Sntb2
7.92803e-21	0.336614	0.473	0.395	2.55957e-16	1	Glrx
1.60032e-20	0.294224	0.743	0.717	5.16665e-16	1	BC005537
1.88712e-20	0.264198	0.808	0.769	6.09257e-16	1	Ubl5
2.24225e-20	0.387797	0.438	0.369	7.2391e-16	1	Pde7a
3.16246e-20	0.182237	0.997	0.995	1.021e-15	1	Rps15a
4.70622e-20	0.358941	0.543	0.49	1.5194e-15	1	Sugt1
4.88969e-20	0.318677	0.291	0.21	1.57864e-15	1	Fam78a
1.28419e-19	0.320039	0.505	0.422	4.14601e-15	1	Atp8b4
1.58521e-19	0.328069	0.491	0.426	5.11786e-15	1	Rassf5
2.29733e-19	0.480066	0.325	0.236	7.41693e-15	1	Hspa1a
2.60766e-19	0.359245	0.518	0.465	8.41882e-15	1	Vamp8
3.32235e-19	0.328336	0.617	0.572	1.07262e-14	1	Slc3a2
4.59936e-19	0.34034	0.419	0.342	1.4849e-14	1	Pkp3
5.01429e-19	0.327524	0.333	0.256	1.61886e-14	1	Lpxn
6.35938e-19	0.222075	0.368	0.273	2.05313e-14	1	Ifi214
7.43467e-19	0.283469	0.531	0.459	2.40028e-14	1	Cd247
2.26708e-18	0.299403	0.308	0.223	7.31927e-14	1	Ubash3a
3.64899e-18	0.225426	0.718	0.664	1.17808e-13	1	Psmb9
4.9624e-18	0.300929	0.576	0.531	1.60211e-13	1	Gpsm3
5.2795e-18	0.324448	0.338	0.265	1.70449e-13	1	Rgs3
5.8888e-18	0.311973	0.473	0.402	1.9012e-13	1	Arl4c
6.23573e-18	0.283099	0.64	0.61	2.01321e-13	1	Arhgap45
7.12995e-18	0.232186	0.813	0.798	2.3019e-13	1	Nsa2
8.4598e-18	0.504209	0.37	0.283	2.73125e-13	1	Hspa1b
2.89528e-17	0.236704	0.691	0.652	9.34742e-13	1	Mbd2
3.11572e-17	0.171327	0.957	0.954	1.00591e-12	1	Cox4i1
4.46793e-17	0.236871	0.904	0.891	1.44247e-12	1	Sub1
5.6277e-17	0.279709	0.517	0.448	1.8169e-12	1	Icam1
6.06016e-17	0.203142	0.893	0.884	1.95652e-12	1	Cox8a
7.19631e-17	0.289411	0.579	0.533	2.32333e-12	1	Tor1aip1
9.23209e-17	0.307876	0.462	0.409	2.98058e-12	1	Mkrn1
1.08752e-16	0.196992	0.705	0.673	3.51107e-12	1	Arl6ip1
1.56225e-16	0.255103	0.596	0.554	5.04374e-12	1	Ccdc12
1.70231e-16	0.293974	0.568	0.519	5.49592e-12	1	Rab8b
1.95747e-16	0.305721	0.432	0.372	6.31971e-12	1	Ndfip2
3.30097e-16	0.284117	0.57	0.52	1.06572e-11	1	Baz1a
3.80812e-16	0.312633	0.303	0.229	1.22945e-11	1	Slc4a7
3.91581e-16	0.200642	0.765	0.74	1.26422e-11	1	Ndfip1
4.26217e-16	0.293845	0.445	0.386	1.37604e-11	1	Tbc1d10c
4.52446e-16	0.367492	0.433	0.382	1.46072e-11	1	Nedd9
5.52998e-16	0.279079	0.326	0.252	1.78535e-11	1	Snx20
5.72956e-16	0.247402	0.669	0.632	1.84979e-11	1	Dock10
5.76838e-16	0.240525	0.351	0.266	1.86232e-11	1	Klk8
6.65229e-16	0.232332	0.767	0.754	2.14769e-11	1	Zc3hav1
8.61865e-16	0.223186	0.269	0.189	2.78253e-11	1	Fam169b
8.94496e-16	0.321777	0.568	0.512	2.88788e-11	1	Atf7ip
9.95559e-16	0.287543	0.491	0.434	3.21416e-11	1	Rinl
1.16586e-15	0.279502	0.252	0.18	3.76397e-11	1	Il10ra
1.39684e-15	0.188198	0.572	0.465	4.50971e-11	1	Cmtm7
1.39995e-15	0.378804	0.583	0.538	4.51973e-11	1	Itga4
1.94228e-15	0.154038	0.883	0.89	6.27064e-11	1	Mcl1
2.07245e-15	0.303226	0.532	0.479	6.69089e-11	1	Rnf125
2.17081e-15	0.297084	0.265	0.2	7.00847e-11	1	Plekhb2
2.2722e-15	0.310753	0.322	0.256	7.33579e-11	1	Crot
2.38717e-15	0.257845	0.526	0.448	7.70698e-11	1	Ybx3
2.81573e-15	0.300419	0.519	0.478	9.09057e-11	1	Prrc2b
4.21134e-15	0.284721	0.648	0.625	1.35963e-10	1	Gpi1
5.196e-15	0.252956	0.515	0.458	1.67753e-10	1	Cd48
5.86503e-15	0.289419	0.297	0.232	1.89353e-10	1	Batf
6.30073e-15	0.256026	0.717	0.699	2.03419e-10	1	Cnn2
6.85828e-15	0.210827	0.844	0.842	2.2142e-10	1	Clk1
7.41289e-15	0.279175	0.508	0.453	2.39325e-10	1	Dok2
8.13736e-15	0.296254	0.392	0.325	2.62715e-10	1	Casp3
9.15436e-15	0.257536	0.516	0.458	2.95548e-10	1	Clec2d
1.22282e-14	0.221305	0.785	0.766	3.94786e-10	1	Eif3e
1.29032e-14	0.288515	0.547	0.506	4.1658e-10	1	Zfas1
1.4276e-14	0.297637	0.447	0.393	4.60902e-10	1	Tnfrsf1b
1.45339e-14	0.2257	0.682	0.661	4.69226e-10	1	Selenok
1.57385e-14	0.220404	0.755	0.743	5.08118e-10	1	Kmt2e
1.77743e-14	0.181883	0.854	0.828	5.73843e-10	1	Fyb
1.7928e-14	0.357213	0.414	0.358	5.78804e-10	1	Zyg11b
1.96766e-14	0.261802	0.565	0.534	6.35259e-10	1	Znrf2
2.00843e-14	0.294123	0.333	0.269	6.48422e-10	1	Cd96
2.04333e-14	0.280737	0.254	0.184	6.59689e-10	1	Cish
3.15775e-14	0.193392	0.735	0.72	1.01948e-09	1	Nop53
3.72777e-14	0.216721	0.738	0.697	1.20351e-09	1	Ndufb1-ps
4.59502e-14	0.333375	0.395	0.341	1.4835e-09	1	Tapbpl
4.77096e-14	0.214103	0.803	0.764	1.5403e-09	1	Myl12a
5.90893e-14	0.233397	0.624	0.599	1.9077e-09	1	Tmem160
7.69329e-14	0.201127	0.742	0.702	2.48378e-09	1	Cox5a
9.2922e-14	0.230866	0.632	0.598	2.99999e-09	1	Tacc1
1.06132e-13	0.245042	0.404	0.341	3.42648e-09	1	Tnfaip8
1.06825e-13	0.286827	0.395	0.343	3.44883e-09	1	Sema4a
1.28438e-13	0.210897	0.677	0.646	4.14661e-09	1	Klf13
1.31336e-13	0.314598	0.318	0.259	4.24019e-09	1	Lfng
1.33198e-13	0.306173	0.455	0.411	4.30028e-09	1	Sik1
1.49733e-13	0.239691	0.662	0.622	4.83412e-09	1	Anxa6
1.78935e-13	0.21099	0.778	0.767	5.77693e-09	1	Psmb1
1.95765e-13	0.198927	0.897	0.882	6.32026e-09	1	Myh9
2.18166e-13	0.215837	0.72	0.701	7.04348e-09	1	Polr1d
2.1881e-13	0.216382	0.672	0.632	7.06428e-09	1	Ankrd12
2.4078e-13	0.284364	0.332	0.272	7.77358e-09	1	Adcy7
2.49609e-13	0.267566	0.531	0.485	8.05863e-09	1	Mxd4
2.80318e-13	0.257818	0.507	0.464	9.05008e-09	1	Chic2
3.11761e-13	0.303307	0.324	0.268	1.00652e-08	1	Arih2
4.07403e-13	0.280473	0.353	0.294	1.3153e-08	1	Cers4
5.09044e-13	0.27262	0.261	0.198	1.64345e-08	1	Impact
5.55953e-13	0.287062	0.267	0.209	1.7949e-08	1	Hscb
6.54319e-13	0.19287	0.958	0.965	2.11247e-08	1	Zfp36l2
6.61301e-13	0.195369	0.584	0.519	2.13501e-08	1	Emp3
6.94713e-13	0.255132	0.424	0.375	2.24288e-08	1	Tpst2
8.16657e-13	0.226168	0.621	0.606	2.63658e-08	1	Rnasek
1.2632e-12	0.251952	0.465	0.418	4.07824e-08	1	Lcp2
1.40707e-12	0.242979	0.946	0.958	4.54273e-08	1	Dnaja1
1.65242e-12	0.181988	0.866	0.877	5.33484e-08	1	Eif3f
1.95652e-12	0.203468	0.714	0.698	6.31662e-08	1	H2-Q4
2.06793e-12	0.274562	0.416	0.373	6.67631e-08	1	Borcs8
2.27434e-12	0.191388	0.792	0.773	7.34272e-08	1	Cox6b1
2.32972e-12	0.181511	0.602	0.586	7.52149e-08	1	Psap
2.64947e-12	0.278298	0.359	0.308	8.5538e-08	1	Rps6ka1
2.84389e-12	0.200808	0.727	0.679	9.1815e-08	1	Dusp5
3.68277e-12	0.145509	0.52	0.458	1.18898e-07	1	Samsn1
4.06514e-12	0.306569	0.429	0.383	1.31243e-07	1	Kdm2b
4.27939e-12	0.338576	0.311	0.26	1.3816e-07	1	Ubash3b
4.38342e-12	0.170914	0.941	0.926	1.41519e-07	1	Lars2
4.80941e-12	0.27162	0.515	0.483	1.55272e-07	1	B4galnt1
5.62119e-12	0.299135	0.261	0.204	1.8148e-07	1	Trps1
6.48207e-12	0.267453	0.394	0.35	2.09274e-07	1	Zap70
6.71361e-12	0.244668	0.412	0.359	2.16749e-07	1	F2r
7.14424e-12	0.212196	0.262	0.194	2.30652e-07	1	Slfn1
1.02502e-11	0.241318	0.269	0.21	3.30927e-07	1	Mdfic
1.0456e-11	0.199333	0.63	0.573	3.37573e-07	1	Gadd45b
1.13958e-11	0.194812	0.809	0.77	3.67915e-07	1	Ndufa13
1.37021e-11	0.274236	0.383	0.337	4.42373e-07	1	Sash3
1.76607e-11	0.177749	0.616	0.569	5.70175e-07	1	Malt1
1.90925e-11	0.171372	0.677	0.661	6.16402e-07	1	Fyn
2.00443e-11	0.280719	0.345	0.3	6.47132e-07	1	Med10
2.07054e-11	0.178058	0.84	0.849	6.68475e-07	1	Nsd3
2.18264e-11	0.143906	0.909	0.915	7.04667e-07	1	Pfdn5
2.49756e-11	0.201142	0.584	0.528	8.06336e-07	1	9930111J21Rik2
3.49421e-11	0.223934	0.534	0.5	1.12811e-06	1	Mef2d
3.60407e-11	0.18946	0.284	0.22	1.16357e-06	1	Smpdl3a
3.82608e-11	0.266943	0.456	0.408	1.23525e-06	1	Sh2d1a
4.02915e-11	0.297401	0.276	0.228	1.30081e-06	1	1700017B05Rik
5.00431e-11	0.18853	0.65	0.61	1.61564e-06	1	Arpc4
5.65964e-11	0.28148	0.338	0.289	1.82721e-06	1	Gm15472
6.14335e-11	0.134523	0.972	0.974	1.98338e-06	1	Eef2
6.60093e-11	0.210647	0.251	0.193	2.13111e-06	1	Abcb1a
8.13167e-11	0.258873	0.339	0.293	2.62531e-06	1	Rnf166
8.25053e-11	0.106492	0.336	0.257	2.66368e-06	1	Cd5
9.6786e-11	0.220989	0.583	0.562	3.12474e-06	1	Picalm
1.04613e-10	0.268189	0.341	0.295	3.37743e-06	1	Usp48
1.26311e-10	0.266825	0.338	0.289	4.07794e-06	1	Dennd1c
1.54559e-10	0.161641	0.794	0.798	4.98994e-06	1	Myl12b
1.95082e-10	0.15673	0.885	0.881	6.29824e-06	1	Ubc
2.34452e-10	0.27422	0.309	0.253	7.56928e-06	1	Slco3a1
2.71128e-10	0.233657	0.429	0.382	8.75337e-06	1	Atp2b4
2.78728e-10	0.229879	0.505	0.46	8.99872e-06	1	Ptms
2.94618e-10	0.181592	0.783	0.766	9.51174e-06	1	Sec61g
2.97535e-10	0.248218	0.434	0.384	9.60592e-06	1	Dnajc9
2.98917e-10	0.143279	0.828	0.833	9.65055e-06	1	Cox7a2l
3.00067e-10	0.230243	0.419	0.367	9.68765e-06	1	Crebrf
4.57262e-10	0.259322	0.477	0.451	1.47627e-05	1	Higd1a
6.77367e-10	0.225535	0.336	0.283	2.18688e-05	1	Gpr174
6.89735e-10	0.304901	0.439	0.402	2.22681e-05	1	Hsph1
7.13771e-10	0.255846	0.423	0.384	2.30441e-05	1	Gtf2i
7.31599e-10	0.167608	0.757	0.73	2.36197e-05	1	Tomm7
7.99164e-10	0.131294	0.902	0.829	2.5801e-05	1	Lcp1
8.01186e-10	0.235993	0.504	0.471	2.58663e-05	1	Cntrl
8.53869e-10	0.179633	0.712	0.688	2.75672e-05	1	Aldoa
1.00862e-09	0.283526	0.447	0.423	3.25631e-05	1	Gng10
1.03716e-09	0.107047	0.94	0.925	3.34847e-05	1	Shisa5
1.1647e-09	0.245966	0.387	0.344	3.76024e-05	1	Tm6sf1
1.32095e-09	0.17435	0.558	0.512	4.26468e-05	1	Efhd2
1.32392e-09	0.225749	0.532	0.502	4.27427e-05	1	1810037I17Rik
1.44082e-09	0.203999	0.329	0.272	4.65168e-05	1	Acp5
1.84056e-09	0.187495	0.814	0.773	5.94226e-05	1	Actr2
1.85938e-09	0.182785	0.696	0.682	6.00299e-05	1	Diaph1
2.01147e-09	0.249805	0.341	0.3	6.49405e-05	1	Ech1
2.56793e-09	0.108533	0.751	0.72	8.29055e-05	1	Gimap3
3.02705e-09	0.158537	0.769	0.766	9.77282e-05	1	Dock2
3.14829e-09	0.158778	0.501	0.443	0.000101642	1	Cst7
3.37352e-09	0.273942	0.419	0.393	0.000108914	1	Rasal3
3.78621e-09	0.160242	0.261	0.201	0.000122238	1	BE692007
4.50819e-09	0.223512	0.573	0.529	0.000145547	1	Fosb
4.67138e-09	0.228637	0.483	0.459	0.000150816	1	Rab8a
4.86607e-09	0.248371	0.32	0.28	0.000157101	1	Kxd1
4.96594e-09	0.157083	0.795	0.788	0.000160326	1	Rock1
5.53789e-09	0.227642	0.471	0.442	0.000178791	1	Prkcq
5.64905e-09	0.189772	0.579	0.567	0.00018238	1	Atox1
7.8305e-09	0.167926	0.668	0.669	0.000252808	1	Gabarap
7.95654e-09	0.219327	0.44	0.408	0.000256877	1	Sh3bgrl
9.48339e-09	0.220178	0.448	0.413	0.000306171	1	Stk10
9.65433e-09	0.242837	0.538	0.52	0.00031169	1	Zbtb1
1.06642e-08	0.258633	0.448	0.424	0.000344293	1	Nfat5
1.5916e-08	0.150414	0.698	0.696	0.000513848	1	Cd164
1.84882e-08	0.207235	0.552	0.545	0.000596892	1	Tgoln1
2.00151e-08	0.182231	0.618	0.611	0.000646188	1	Tmem234
2.2766e-08	0.159175	0.543	0.514	0.000735001	1	Bst2
2.37705e-08	0.170471	0.525	0.47	0.000767432	1	Ccr2
2.53965e-08	0.223459	0.342	0.308	0.000819927	1	Ctsa
2.94995e-08	0.2312	0.289	0.246	0.000952391	1	Igf2r
3.07562e-08	0.18627	0.319	0.264	0.000992965	1	Hilpda
4.10368e-08	0.136671	0.796	0.794	0.00132487	1	Selenow
4.27327e-08	0.235371	0.44	0.413	0.00137963	1	Cdc42se1
4.7058e-08	0.209894	0.609	0.598	0.00151927	1	Tgif1
5.85006e-08	0.19865	0.533	0.521	0.00188869	1	Apbb1ip
5.96399e-08	0.205044	0.473	0.457	0.00192547	1	Atp6v0b
6.49807e-08	0.200667	0.454	0.422	0.0020979	1	Pld3
6.91859e-08	0.239909	0.335	0.296	0.00223367	1	S1pr4
7.14864e-08	0.210736	0.362	0.322	0.00230794	1	Ikzf3
8.04363e-08	0.17023	0.746	0.76	0.00259689	1	Eif3k
8.06436e-08	0.150037	0.856	0.87	0.00260358	1	Slc38a2
8.9156e-08	0.192139	0.568	0.569	0.0028784	1	Dusp11
9.18373e-08	0.211522	0.42	0.393	0.00296497	1	Tprgl
1.10115e-07	0.246939	0.287	0.249	0.00355506	1	Slc20a1
1.15398e-07	0.246616	0.338	0.303	0.00372564	1	Glul
1.16149e-07	0.196472	0.538	0.517	0.00374988	1	Fermt3
1.1933e-07	0.182588	0.651	0.645	0.00385256	1	Arf5
1.26118e-07	0.160743	0.58	0.578	0.00407172	1	Syf2
1.29455e-07	0.236867	0.541	0.544	0.00417946	1	Hipk1
1.36125e-07	0.205969	0.592	0.596	0.00439481	1	Cblb
1.67886e-07	0.191334	0.633	0.645	0.00542021	1	Mier1
1.74532e-07	0.116589	0.9	0.872	0.00563476	1	Cdc42
1.76659e-07	0.227041	0.27	0.231	0.00570344	1	Slc16a6
2.03009e-07	0.213558	0.405	0.391	0.00655415	1	Cstb
2.1496e-07	0.18909	0.559	0.547	0.00693998	1	Leprotl1
2.19752e-07	0.226224	0.448	0.436	0.0070947	1	Csnk2b
2.1984e-07	0.213671	0.505	0.499	0.00709755	1	Aak1
2.34011e-07	0.137464	0.874	0.877	0.00755503	1	Atp5h
2.95976e-07	0.234805	0.369	0.344	0.00955557	1	Arhgap9
3.0408e-07	0.172652	0.645	0.628	0.00981724	1	Krtcap2
3.14524e-07	0.136114	0.358	0.309	0.0101544	1	Ifi209
3.57919e-07	0.153551	0.433	0.383	0.0115554	1	Sla
4.17392e-07	0.110571	0.95	0.943	0.0134755	1	Rpl36al
4.25954e-07	0.21547	0.362	0.333	0.0137519	1	4833420G17Rik
4.79206e-07	0.254792	0.393	0.369	0.0154712	1	Cbx4
4.80036e-07	0.213357	0.279	0.245	0.015498	1	Gm17018
4.8823e-07	0.232671	0.369	0.346	0.0157625	1	Map2k3
5.34051e-07	0.134445	0.666	0.664	0.0172418	1	Gimap1
5.43456e-07	0.202675	0.375	0.344	0.0175455	1	Gpbp1l1
5.77526e-07	0.114813	1	1	0.0186454	1	Gm42418
6.27573e-07	0.166398	0.625	0.583	0.0202612	1	Sh2d2a
6.36614e-07	0.127782	0.849	0.839	0.0205531	1	Cox6c
6.49097e-07	0.188945	0.261	0.22	0.0209561	1	Mindy2
6.95485e-07	0.13322	0.819	0.803	0.0224537	1	Tle5
7.40918e-07	0.229955	0.46	0.451	0.0239205	1	Pik3cd
8.26221e-07	0.204578	0.281	0.243	0.0266746	1	Cir1
8.72918e-07	0.31037	0.5	0.472	0.0281822	1	Cd69
9.4474e-07	0.190947	0.492	0.48	0.0305009	1	Ppp2r5c
9.75234e-07	0.154842	0.615	0.624	0.0314854	1	Ndufa6
1.04599e-06	0.205959	0.393	0.368	0.0337699	1	Mat2b
1.04892e-06	0.207224	0.28	0.247	0.0338644	1	Bscl2
1.14925e-06	0.204356	0.403	0.377	0.0371036	1	Man2a1
1.16529e-06	0.138418	0.529	0.495	0.0376213	1	Txnip
1.49615e-06	0.133559	0.577	0.564	0.0483031	1	D16Ertd472e
1.55724e-06	0.227639	0.314	0.284	0.0502756	1	Btg3
1.70626e-06	0.130219	0.733	0.699	0.0550867	1	Cox5b
1.92598e-06	0.166848	0.769	0.773	0.0621804	1	Gls
2.36671e-06	0.218002	0.49	0.467	0.0764093	1	Gm19585
2.40293e-06	0.21129	0.522	0.515	0.0775786	1	Nr3c1
2.47189e-06	0.155313	0.733	0.745	0.0798048	1	Prkar1a
2.86833e-06	0.157876	0.625	0.615	0.092604	1	Capza1
2.97192e-06	0.199875	0.485	0.475	0.0959483	1	Tap2
3.46923e-06	0.225405	0.298	0.272	0.112004	1	Snapc5
3.65324e-06	0.21495	0.331	0.305	0.117945	1	Glipr2
3.88883e-06	0.104162	0.854	0.87	0.125551	1	Sf3b1
3.92302e-06	0.163346	0.286	0.248	0.126655	1	Abcg1
3.99681e-06	0.221686	0.296	0.269	0.129037	1	Abr
4.64407e-06	0.123009	0.881	0.879	0.149934	1	Ankrd11
4.96434e-06	0.176653	0.322	0.293	0.160274	1	Myo1f
5.43646e-06	0.160145	0.718	0.652	0.175516	1	Itgb1
5.77279e-06	0.179267	0.267	0.235	0.186375	1	Ccndbp1
6.00708e-06	0.199278	0.34	0.314	0.193939	1	Grina
6.20772e-06	0.123017	0.815	0.821	0.200416	1	Arpc3
6.21119e-06	0.141737	0.717	0.729	0.200528	1	Top1
7.51465e-06	0.177193	0.365	0.336	0.24261	1	Chsy1
7.74346e-06	0.173344	0.548	0.54	0.249998	1	Cd37
7.93172e-06	0.195524	0.258	0.228	0.256076	1	2023-03-02
8.26878e-06	0.196333	0.412	0.387	0.266958	1	Glcci1
8.27157e-06	0.182029	0.431	0.418	0.267048	1	Aprt
8.36756e-06	0.143704	0.637	0.637	0.270147	1	Vasp
8.53178e-06	0.183076	0.618	0.633	0.275448	1	Eif3m
8.95529e-06	0.208477	0.398	0.385	0.289122	1	Cmip
9.3503e-06	0.203505	0.292	0.266	0.301874	1	Commd6
9.67871e-06	0.159623	0.616	0.625	0.312477	1	Atp6v0e
1.03418e-05	0.15252	0.64	0.646	0.333886	1	Rap1a
1.04114e-05	0.194332	0.288	0.259	0.336133	1	Fam189b
1.11517e-05	0.162908	0.587	0.589	0.360032	1	Fnbp1
1.12716e-05	0.165235	0.556	0.557	0.363904	1	Cwc15
1.20057e-05	0.217029	0.359	0.345	0.387603	1	Arhgef6
1.22056e-05	0.171149	0.469	0.456	0.394058	1	Cd82
1.24743e-05	0.159813	0.615	0.62	0.402732	1	Ikzf1
1.25259e-05	0.171334	0.447	0.435	0.4044	1	Zbtb7a
1.25478e-05	0.158861	0.519	0.499	0.405106	1	Stat4
1.32819e-05	0.204262	0.379	0.365	0.428808	1	Cmc1
1.33339e-05	0.231169	0.389	0.379	0.430484	1	Nptn
1.38803e-05	0.195911	0.353	0.325	0.448125	1	Irf9
1.58705e-05	0.184228	0.435	0.43	0.512379	1	Akna
1.6932e-05	0.171948	0.49	0.488	0.546649	1	Cops9
1.80281e-05	0.129275	0.351	0.319	0.582037	1	Phf11b
1.90682e-05	0.191547	0.37	0.349	0.615618	1	Ccdc50
1.95573e-05	0.184238	0.41	0.391	0.631406	1	Lamtor4
1.97497e-05	0.14095	0.656	0.655	0.63762	1	Cap1
2.20316e-05	0.131836	0.646	0.668	0.711289	1	Atp6v0c
2.24525e-05	0.219195	0.272	0.249	0.724878	1	Ciapin1
2.54572e-05	0.167383	0.266	0.235	0.821886	1	Nisch
2.81617e-05	0.208737	0.467	0.462	0.909202	1	Nfatc3
2.91692e-05	0.103875	0.855	0.832	0.941728	1	Iqgap1
2.94131e-05	0.168478	0.568	0.572	0.949601	1	Pdcd6ip
2.96785e-05	0.110787	0.346	0.302	0.958169	1	Gbp6
3.38298e-05	0.17	0.68	0.695	1	1	Purb
3.86563e-05	0.124989	0.73	0.747	1	1	Gas5
4.0601e-05	0.208116	0.442	0.439	1	1	Smap1
4.27659e-05	0.142924	0.655	0.668	1	1	Lnpep
4.57687e-05	0.212059	0.282	0.261	1	1	Sla2
4.63161e-05	0.167261	0.523	0.514	1	1	Fkbp3
4.70329e-05	0.142882	0.656	0.658	1	1	Vgll4
5.32757e-05	0.187439	0.412	0.408	1	1	Alkbh5
5.65273e-05	0.156444	0.438	0.427	1	1	Lrp10
5.88094e-05	0.195423	0.491	0.488	1	1	Rwdd1
5.89156e-05	0.123923	0.68	0.687	1	1	Snrnp70
6.01805e-05	0.112825	0.772	0.755	1	1	Arpc5
6.15749e-05	0.191365	0.331	0.313	1	1	Arrb2
6.36926e-05	0.155674	0.403	0.379	1	1	Ccr5
6.425e-05	0.133084	0.448	0.43	1	1	Gimap5
7.76541e-05	0.160728	0.535	0.54	1	1	Tpp2
8.42192e-05	0.139744	0.47	0.461	1	1	Ube2h
0.000108997	0.218649	0.315	0.301	1	1	Rassf1
0.000116051	0.172125	0.558	0.57	1	1	Cyfip2
0.000125754	0.163027	0.47	0.471	1	1	Tram1
0.000127382	0.183205	0.439	0.435	1	1	Kansl1
0.000128985	0.163498	0.41	0.401	1	1	Ncf4
0.000129633	0.166594	0.318	0.303	1	1	Lamp2
0.000131854	0.157531	0.551	0.56	1	1	Ppp1cc
0.000135331	0.152525	0.494	0.495	1	1	Mob1a
0.000154496	0.104617	0.473	0.45	1	1	Lgals3bp
0.0001648	0.176628	0.319	0.299	1	1	Il27ra
0.000169201	0.19936	0.499	0.502	1	1	Ppp1r16b
0.000173564	0.144626	0.567	0.57	1	1	Ppp1r10
0.00022009	0.124881	0.606	0.591	1	1	Esyt1
0.000220991	0.155625	0.499	0.501	1	1	Sys1
0.000231761	0.179786	0.269	0.248	1	1	Ppp1r9b
0.000251908	0.160615	0.406	0.394	1	1	Fam102a
0.000285192	0.130577	0.382	0.358	1	1	Tecpr1
0.000289762	0.159816	0.427	0.421	1	1	Sema4d
0.00030253	0.179543	0.332	0.323	1	1	Igbp1
0.000306028	0.174457	0.34	0.326	1	1	Cdk17
0.000311015	0.163715	0.406	0.396	1	1	Kif21b
0.000325378	0.165925	0.342	0.328	1	1	Ntan1
0.000336208	0.104895	0.621	0.596	1	1	Runx3
0.000336576	0.121216	0.656	0.64	1	1	Ndufb7
0.000345873	0.141865	0.522	0.533	1	1	Irf2
0.000347317	0.185481	0.384	0.381	1	1	Riok3
0.000355858	0.15223	0.277	0.253	1	1	Cdc42ep3
0.000366469	0.134446	0.378	0.358	1	1	Zbp1
0.000394208	0.172724	0.26	0.241	1	1	Pip5k1a
0.000411633	0.175331	0.279	0.263	1	1	Mdp1
0.000444511	0.133024	0.437	0.438	1	1	Fmnl1
0.000463274	0.121127	0.572	0.564	1	1	Tmed5
0.000511465	0.179458	0.399	0.391	1	1	AU020206
0.000534234	0.147358	0.607	0.616	1	1	Ankrd44
0.000544647	0.17244	0.399	0.393	1	1	Vps13a
0.000551756	0.16001	0.545	0.564	1	1	Tsc22d4
0.000606042	0.17524	0.296	0.283	1	1	Glmp
0.000625952	0.156041	0.441	0.445	1	1	Inpp5d
0.000658427	0.123423	0.306	0.278	1	1	Tmem71
0.000664358	0.134682	0.35	0.331	1	1	Dtx3l
0.00067759	0.185781	0.299	0.287	1	1	Cnppd1
0.000867391	0.179851	0.299	0.286	1	1	Acsl4
0.000906045	0.134435	0.56	0.572	1	1	Grk2
0.00096975	0.15123	0.362	0.355	1	1	Atp6v1d
0.00102007	0.125653	0.597	0.612	1	1	Top2b
0.00104098	0.145812	0.613	0.639	1	1	Atp6v1f
0.00108138	0.174068	0.354	0.35	1	1	Atp6v1e1
0.00110604	0.138475	0.452	0.449	1	1	Ap2s1
0.00113296	0.10326	0.584	0.582	1	1	Mxd1
0.00113975	0.175254	0.369	0.366	1	1	Lasp1
0.00115563	0.170892	0.326	0.319	1	1	Stk26
0.00116018	0.164006	0.26	0.243	1	1	Elk3
0.00124893	0.112762	0.682	0.689	1	1	Atp5c1
0.00133593	0.104481	0.635	0.626	1	1	Edf1
0.00137868	0.173312	0.279	0.267	1	1	Def6
0.00140528	0.173496	0.26	0.236	1	1	Gpr183
0.00146269	0.123615	0.698	0.729	1	1	Ddx6
0.00147096	0.164953	0.287	0.272	1	1	Brd9
0.00149793	0.181995	0.296	0.285	1	1	1110008P14Rik
0.00169742	0.127347	0.398	0.395	1	1	Agfg1
0.00177293	0.179039	0.502	0.514	1	1	Kdm5a
0.0017747	0.173255	0.511	0.526	1	1	Arid5a
0.00181872	0.182928	0.288	0.275	1	1	Usp38
0.00185777	0.151511	0.458	0.461	1	1	Birc2
0.00194997	0.162022	0.412	0.41	1	1	Oga
0.00205931	0.126473	0.55	0.567	1	1	Arl6ip5
0.00215183	0.166083	0.352	0.348	1	1	Adam10
0.00223735	0.164432	0.322	0.313	1	1	Swt1
0.00229904	0.132297	0.439	0.44	1	1	Os9
0.00230386	0.158829	0.477	0.484	1	1	Cltc
0.00230543	0.146643	0.47	0.476	1	1	Aimp1
0.00238176	0.189546	0.353	0.358	1	1	H13
0.0024048	0.153874	0.256	0.242	1	1	Tmem179b
0.00243809	0.108478	0.632	0.645	1	1	Tut7
0.00250669	0.173123	0.36	0.365	1	1	BC031181
0.00263492	0.108755	0.307	0.29	1	1	Fam129a
0.00265563	0.190337	0.289	0.281	1	1	Stk39
0.00265812	0.125247	0.531	0.539	1	1	Ndufb9
0.00266204	0.102398	0.535	0.542	1	1	Cast
0.00275375	0.149925	0.548	0.562	1	1	Pbrm1
0.00278145	0.179873	0.273	0.262	1	1	Ppp3cc
0.0028483	0.161906	0.306	0.3	1	1	Tmem126a
0.00303949	0.151951	0.492	0.509	1	1	Cyld
0.00304055	0.204889	0.376	0.379	1	1	Irf2bpl
0.00332925	0.151263	0.314	0.304	1	1	Pold4
0.00388244	0.140598	0.484	0.493	1	1	Fkbp1a
0.00404724	0.149066	0.429	0.432	1	1	Srp19
0.00425533	0.157907	0.334	0.334	1	1	Fam32a
0.00429877	0.132939	0.263	0.249	1	1	Tbx21
0.00430743	0.131017	0.295	0.282	1	1	Sytl2
0.00438358	0.11855	0.607	0.606	1	1	Crem
0.00453049	0.116361	0.591	0.619	1	1	Sh3glb1
0.00475356	0.177502	0.283	0.277	1	1	Commd4
0.00485295	0.122587	0.616	0.637	1	1	Ppp2ca
0.00495702	0.162556	0.454	0.463	1	1	Trip11
0.00549059	0.180434	0.326	0.33	1	1	Rbck1
0.00558511	0.117358	0.476	0.478	1	1	Tmem167
0.005717	0.115559	0.648	0.666	1	1	Irf1
0.00580343	0.100891	0.659	0.672	1	1	Sri
0.00593979	0.140642	0.54	0.563	1	1	Dazap2
0.00671004	0.106874	0.449	0.464	1	1	Rab7
0.0067662	0.125558	0.508	0.527	1	1	Use1
0.00710643	0.144967	0.414	0.42	1	1	Cript
0.00754588	0.121206	0.517	0.528	1	1	Snx5
0.00831447	0.104992	0.598	0.625	1	1	Yy1
0.00855311	0.192677	0.294	0.288	1	1	Pag1
0.00856968	0.110787	0.638	0.63	1	1	Fosl2
0.00898335	0.134213	0.516	0.534	1	1	4932438A13Rik
0.00952899	0.168106	0.321	0.317	1	1	Fam117b
0.00964268	0.144539	0.368	0.369	1	1	Rab43
0	2.06804	0.803	0.265	0	2	Lef1
0	1.76932	0.655	0.105	0	2	Rgs10
0	1.6378	0.662	0.161	0	2	Dusp10
0	1.54117	0.49	0.05	0	2	Igfbp4
0	1.3663	0.603	0.14	0	2	S1pr1
0	1.18691	0.529	0.117	0	2	Ccr7
0	1.10209	0.422	0.064	0	2	Rflnb
0	1.08105	0.997	0.993	0	2	Rpl12
0	1.05433	0.999	0.994	0	2	Rps19
0	0.996334	1	1	0	2	Rps29
0	0.989374	0.376	0.04	0	2	Il6ra
0	0.904048	0.996	0.987	0	2	Rpl5
0	0.902032	1	0.998	0	2	Rps27
0	0.897307	1	0.999	0	2	Rps24
0	0.883212	1	0.997	0	2	Rps16
0	0.882061	0.325	0.013	0	2	St8sia6
0	0.83874	0.998	0.994	0	2	Rpl8
0	0.822675	1	0.999	0	2	Rplp1
0	0.819284	0.994	0.977	0	2	Rpl14
0	0.795537	0.999	0.996	0	2	Rps20
0	0.779873	1	1	0	2	Tpt1
0	0.735261	1	0.995	0	2	Rpl9
0	0.720188	0.999	0.997	0	2	Rplp2
0	0.719355	0.999	0.997	0	2	Rps21
0	0.713619	0.999	0.994	0	2	Rps7
0	0.7038	0.997	0.992	0	2	Rps3a1
0	0.693683	0.999	0.995	0	2	Rps5
0	0.69201	1	0.998	0	2	Rps14
0	0.682078	1	0.997	0	2	Rpl35a
0	0.68028	0.999	0.998	0	2	Rps9
0	0.67123	1	0.997	0	2	Rps15
0	0.665121	1	0.996	0	2	Rps4x
0	0.647881	1	0.999	0	2	Rpl19
0	0.627298	1	0.998	0	2	Rps10
0	0.626653	1	0.995	0	2	Rpl30
0	0.599592	1	0.999	0	2	Rps23
5.67399e-302	0.720101	0.997	0.982	1.83185e-297	2	Rps25
9.78898e-301	1.20926	0.609	0.18	3.16037e-296	2	Klf3
1.06221e-298	0.667732	0.999	0.992	3.42934e-294	2	Rpl21
3.13865e-293	0.616194	1	0.998	1.01331e-288	2	Rps27a
2.33425e-282	0.883372	0.364	0.054	7.53614e-278	2	Nsg2
1.69646e-279	0.528341	1	0.999	5.47703e-275	2	Rpl18a
5.65415e-277	0.56441	0.997	0.995	1.82544e-272	2	Rps3
7.15444e-277	0.816851	0.321	0.039	2.30981e-272	2	Ifngr2
1.30419e-272	0.650314	0.999	0.991	4.21059e-268	2	Rps6
3.51719e-272	0.618629	1	0.998	1.13552e-267	2	Rps8
1.02663e-264	1.16798	0.756	0.351	3.31449e-260	2	Klf2
1.27243e-264	0.558403	1	0.999	4.10805e-260	2	Rpl13
1.05883e-263	0.635368	0.997	0.991	3.41844e-259	2	Rps28
1.22417e-262	1.32244	0.841	0.569	3.95224e-258	2	Satb1
7.36283e-262	0.502718	1	0.997	2.37709e-257	2	Rpl17
2.06193e-257	0.550309	0.999	0.997	6.65695e-253	2	Rpl26
2.04372e-254	1.1446	0.68	0.272	6.59815e-250	2	Tcf7
1.07241e-253	0.525889	1	0.999	3.46229e-249	2	Rpl23
2.58783e-242	0.556728	1	0.997	8.3548e-238	2	Rps18
2.70227e-229	1.03949	0.518	0.168	8.72428e-225	2	Actn1
2.58772e-228	1.13447	0.799	0.55	8.35446e-224	2	Crlf3
6.8276e-228	0.716246	0.293	0.041	2.20429e-223	2	Tdrp
8.54249e-226	0.775569	0.477	0.118	2.75794e-221	2	Cd4
1.40327e-222	0.496448	0.999	0.997	4.53046e-218	2	Rpl11
6.29402e-219	0.532907	0.997	0.991	2.03202e-214	2	Rps13
3.20178e-211	0.685607	0.985	0.957	1.03369e-206	2	Rpl36a
3.51326e-209	0.449937	1	0.998	1.13425e-204	2	Rpl27a
3.97696e-206	0.838966	0.369	0.084	1.28396e-201	2	Bach2
1.36937e-203	1.0358	0.538	0.209	4.421e-199	2	A930005H10Rik
1.96175e-195	0.622896	0.993	0.972	6.33352e-191	2	mt-Nd2
5.99288e-191	0.636186	0.984	0.961	1.9348e-186	2	Rps17
1.29072e-188	0.547366	1	1	4.16709e-184	2	Gm42418
1.3581e-184	0.442381	0.999	0.996	4.38462e-180	2	Rpl18
1.83065e-183	0.480988	0.997	0.991	5.91025e-179	2	Rpl7
3.85019e-173	0.77617	0.799	0.415	1.24303e-168	2	Il7r
7.35339e-169	0.567968	0.985	0.963	2.37404e-164	2	Eef1b2
1.7351e-163	0.559355	0.976	0.954	5.60177e-159	2	Rpl31
1.25483e-162	0.835032	0.279	0.054	4.05121e-158	2	Dapl1
2.07951e-162	0.350487	1	1	6.71369e-158	2	Fau
2.0868e-160	0.79817	0.845	0.722	6.73722e-156	2	Atp1b3
9.7463e-156	0.46668	0.998	0.987	3.14659e-151	2	Rpl23a
9.42509e-154	0.352363	1	0.999	3.04289e-149	2	Rpl13a
1.00761e-151	0.420971	0.999	0.999	3.25306e-147	2	Rpsa
7.90161e-148	0.42752	0.998	0.991	2.55103e-143	2	Rack1
1.47791e-146	0.531943	0.981	0.965	4.77143e-142	2	Rpl35
2.39344e-143	0.86116	0.461	0.184	7.72723e-139	2	Rasgrp2
5.87338e-137	0.692653	0.923	0.848	1.89622e-132	2	Smad7
1.36639e-136	0.457275	0.995	0.981	4.41141e-132	2	Rpl15
3.74475e-134	0.434517	0.995	0.987	1.20899e-129	2	Rpl3
6.80714e-134	0.422171	1	0.988	2.19769e-129	2	Rps26
2.14566e-132	0.714252	0.883	0.636	6.92726e-128	2	Emb
6.68723e-126	0.953996	0.485	0.217	2.15897e-121	2	Gm12840
1.23077e-123	0.329741	1	0.999	3.97353e-119	2	Rpl37a
1.55311e-121	0.380855	1	0.995	5.01421e-117	2	Rplp0
3.71493e-119	0.598554	0.956	0.931	1.19937e-114	2	Ets1
1.44315e-115	0.809909	0.667	0.46	4.6592e-111	2	Stk38
1.53019e-109	0.374581	0.999	0.998	4.94021e-105	2	Rps12
1.93999e-105	0.732619	0.538	0.295	6.26324e-101	2	Dgka
3.3998e-104	0.507007	0.967	0.958	1.09763e-99	2	Ftl1
6.20068e-103	0.414089	0.985	0.976	2.00189e-98	2	Rpl10
9.31434e-102	0.610946	0.323	0.113	3.00713e-97	2	Cmah
5.64206e-101	0.328123	0.999	0.997	1.82154e-96	2	Rpl6
2.33074e-99	0.66905	0.36	0.145	7.52479e-95	2	Kbtbd11
2.051e-98	0.706893	0.708	0.519	6.62164e-94	2	Foxp1
2.8674e-97	0.343479	0.999	0.997	9.25739e-93	2	Fth1
1.09223e-96	0.357077	0.993	0.99	3.52625e-92	2	Eif1
2.25615e-95	0.564866	0.311	0.111	7.28399e-91	2	Il6st
2.6626e-93	0.354529	0.997	0.983	8.5962e-89	2	Rpl22
2.66334e-93	0.654699	0.346	0.143	8.5986e-89	2	Itga6
1.56466e-90	0.48859	0.965	0.922	5.05149e-86	2	Lars2
3.00505e-90	0.284975	1	0.996	9.70182e-86	2	Rpl34
5.34097e-90	0.449508	0.9	0.849	1.72433e-85	2	Npc2
1.04865e-88	0.497605	0.259	0.082	3.38557e-84	2	Trat1
1.27246e-88	0.726181	0.636	0.449	4.10813e-84	2	Kif1b
3.22752e-86	0.288164	1	0.998	1.04201e-81	2	Rpl32
6.23952e-83	0.606288	0.775	0.648	2.01443e-78	2	Ssh2
4.15802e-82	0.288259	1	0.994	1.34242e-77	2	Rps15a
5.75517e-79	0.297853	0.996	0.991	1.85806e-74	2	Rpl27
4.46469e-77	0.657006	0.659	0.525	1.44143e-72	2	Tgfbr2
1.67416e-75	0.377899	0.972	0.947	5.40501e-71	2	Npm1
8.22726e-75	0.674169	0.312	0.135	2.65617e-70	2	Tmem64
8.91129e-75	0.564675	0.307	0.133	2.87701e-70	2	Adk
2.9671e-73	0.565233	0.66	0.436	9.57927e-69	2	Bcl11b
6.52224e-73	0.373127	0.973	0.952	2.1057e-68	2	Uba52
1.02718e-72	0.536538	0.875	0.879	3.31625e-68	2	Vps37b
1.02716e-70	0.567285	0.774	0.683	3.31617e-66	2	Rapgef6
3.28367e-69	0.429881	0.575	0.323	1.06013e-64	2	Sell
4.25084e-68	0.483805	0.32	0.138	1.37239e-63	2	Tbc1d4
2.07825e-66	0.2381	0.999	0.998	6.70962e-62	2	Rpl36
3.48214e-66	0.289405	0.994	0.99	1.12421e-61	2	Rpl10a
4.00887e-65	0.226558	1	0.999	1.29426e-60	2	mt-Atp6
1.44916e-64	0.311042	0.987	0.967	4.6786e-60	2	Rps2
3.86821e-64	0.317325	0.997	0.994	1.24885e-59	2	H3f3b
1.79508e-63	0.6247	0.555	0.392	5.79541e-59	2	Add3
2.10884e-62	0.723414	0.593	0.435	6.80838e-58	2	Igtp
2.27498e-62	0.509809	0.265	0.111	7.34476e-58	2	Arhgap5
1.68036e-59	0.478165	0.278	0.124	5.42503e-55	2	Frat2
1.74706e-58	0.667931	0.406	0.227	5.64039e-54	2	Iigp1
1.84196e-58	0.4245	0.907	0.892	5.94678e-54	2	Pnrc1
1.56631e-57	0.542156	0.598	0.428	5.05682e-53	2	Grap2
3.1357e-53	0.544787	0.473	0.312	1.01236e-48	2	Snhg12
4.66974e-53	0.398772	0.86	0.825	1.50762e-48	2	Cox7a2l
1.06715e-52	0.563988	0.419	0.255	3.4453e-48	2	Tmem71
1.17529e-50	0.52166	0.404	0.246	3.79442e-46	2	Hmgn1
5.99121e-50	0.396768	0.88	0.832	1.93426e-45	2	Eef1g
2.30588e-49	0.527012	0.64	0.517	7.44454e-45	2	Chd3
1.85313e-48	0.492602	0.622	0.519	5.98282e-44	2	Rabac1
2.31236e-48	0.249715	0.991	0.983	7.46545e-44	2	Rpl4
1.07837e-47	0.627901	0.646	0.546	3.48152e-43	2	Gdpd3
5.55015e-47	0.384436	0.879	0.89	1.79186e-42	2	Mcl1
7.3191e-47	0.520042	0.464	0.312	2.36297e-42	2	Ripor2
9.44889e-46	0.532852	0.411	0.268	3.05058e-41	2	Stat5b
1.93976e-45	0.497048	0.591	0.473	6.26252e-41	2	Arhgap15
3.09334e-45	0.525504	0.323	0.185	9.98686e-41	2	Zfp281
3.22593e-44	0.667044	0.599	0.481	1.04149e-39	2	Txnip
8.53416e-44	0.186581	1	1	2.75526e-39	2	mt-Co3
9.01326e-44	0.30019	0.977	0.965	2.90993e-39	2	Btg1
2.57367e-43	0.445209	0.678	0.582	8.3091e-39	2	Rps27rt
4.63383e-43	0.44497	0.552	0.379	1.49603e-38	2	Gm8369
9.14717e-43	0.46207	0.377	0.245	2.95316e-38	2	Selenop
6.67518e-40	0.419848	0.741	0.658	2.15508e-35	2	Samhd1
2.7397e-39	0.463307	0.399	0.257	8.84514e-35	2	Tcp11l2
1.14724e-38	0.211532	0.993	0.981	3.70386e-34	2	mt-Nd1
3.26899e-38	0.211426	1	0.992	1.05539e-33	2	Rpl28
7.88832e-37	0.187056	1	1	2.54675e-32	2	Malat1
8.63408e-37	0.375518	0.396	0.267	2.78751e-32	2	Ctss
3.16507e-36	0.175715	0.99	0.99	1.02184e-31	2	mt-Cytb
6.34393e-36	0.478151	0.328	0.208	2.04814e-31	2	Cd2ap
1.30702e-35	0.467451	0.402	0.282	4.21971e-31	2	Bzw2
2.26549e-35	0.373747	0.771	0.723	7.31413e-31	2	Smchd1
4.61137e-35	0.379695	0.782	0.751	1.48878e-30	2	Cytip
4.64606e-35	0.408685	0.696	0.603	1.49998e-30	2	Tsc22d3
1.03484e-34	0.326603	0.863	0.819	3.34099e-30	2	mt-Nd5
1.03488e-34	0.325511	0.916	0.893	3.34111e-30	2	Rpl22l1
1.31652e-34	0.343292	0.836	0.803	4.25039e-30	2	Ablim1
8.88208e-34	0.349316	0.868	0.864	2.86758e-29	2	Dynll1
9.45202e-33	0.404084	0.77	0.738	3.05159e-28	2	Gimap6
1.19338e-32	0.240859	0.959	0.957	3.85283e-28	2	H3f3a
1.2896e-32	0.459633	0.626	0.539	4.16348e-28	2	Cited2
2.83014e-32	0.401721	0.384	0.263	9.13711e-28	2	Acp5
8.99374e-32	0.467558	0.576	0.494	2.90363e-27	2	Snhg8
3.2861e-30	0.433036	0.481	0.376	1.06092e-25	2	Mepce
7.8436e-30	0.41199	0.484	0.373	2.53231e-25	2	Kdm7a
1.85665e-29	0.402161	0.331	0.22	5.9942e-25	2	Galnt6
1.87946e-29	0.387042	0.615	0.558	6.06785e-25	2	Srpk1
4.08693e-29	0.182393	0.988	0.98	1.31946e-24	2	mt-Nd4
1.04206e-28	0.415201	0.375	0.262	3.3643e-24	2	Dnah8
1.79853e-28	0.302908	0.626	0.483	5.80656e-24	2	Gramd3
6.65403e-28	0.43025	0.611	0.559	2.14825e-23	2	Arid4a
5.41515e-27	0.142868	0.998	0.998	1.74828e-22	2	Rpl38
4.14754e-26	0.379893	0.425	0.322	1.33903e-21	2	Ski
1.81777e-25	0.320899	0.716	0.675	5.86868e-21	2	Saraf
1.69185e-24	0.305804	0.794	0.786	5.46213e-20	2	Eif5
2.11514e-24	0.33303	0.712	0.67	6.82871e-20	2	Limd2
6.45291e-23	0.607826	0.37	0.281	2.08332e-18	2	Gbp2
9.24652e-23	0.153399	0.999	0.998	2.98524e-18	2	Rpl39
1.71969e-22	0.358917	0.598	0.557	5.55203e-18	2	Cdk2ap2
4.70374e-22	0.384694	0.353	0.259	1.5186e-17	2	Mylip
7.54844e-22	0.340557	0.306	0.21	2.43701e-17	2	Asap1
7.70486e-22	0.321678	0.272	0.178	2.48751e-17	2	Cyth3
1.89241e-21	0.366519	0.625	0.572	6.10965e-17	2	Hexim1
3.12778e-21	0.199146	0.937	0.783	1.00981e-16	2	Trbc2
4.18354e-21	0.357216	0.546	0.474	1.35066e-16	2	Cdkn1b
8.94819e-21	0.141177	0.997	0.992	2.88892e-16	2	Tmsb10
1.71035e-20	0.306245	0.557	0.49	5.52187e-16	2	Tnrc6c
8.5998e-20	0.258627	0.548	0.459	2.77645e-15	2	Cd247
1.77881e-19	0.145506	0.999	0.997	5.74287e-15	2	Rps11
4.65339e-19	0.328486	0.585	0.532	1.50235e-14	2	Utrn
6.73574e-19	0.212966	0.881	0.824	2.17463e-14	2	Nme2
2.28868e-18	0.348167	0.361	0.281	7.38899e-14	2	Etv3
4.37566e-18	0.349592	0.452	0.384	1.41268e-13	2	Aff4
4.3887e-18	0.319131	0.37	0.288	1.41689e-13	2	Znrf1
5.90059e-18	0.267693	0.746	0.722	1.905e-13	2	Gimap3
1.45026e-17	0.135996	0.797	0.607	4.68218e-13	2	Trac
5.5076e-17	0.330116	0.471	0.409	1.77813e-12	2	Srpk2
1.56195e-16	0.243925	0.815	0.818	5.04275e-12	2	Fus
3.28667e-16	0.217008	0.806	0.81	1.0611e-11	2	Srsf7
4.40856e-16	0.262854	0.67	0.649	1.4233e-11	2	Klf13
8.24295e-16	0.320219	0.636	0.616	2.66124e-11	2	Clint1
1.14474e-15	0.341677	0.252	0.182	3.69578e-11	2	Ets2
1.15993e-15	0.336036	0.438	0.37	3.74483e-11	2	Tob1
2.75068e-15	0.128157	0.875	0.777	8.88058e-11	2	Ms4a6b
3.75651e-15	0.233126	0.611	0.522	1.21279e-10	2	Lat
4.12143e-15	0.200995	0.804	0.792	1.3306e-10	2	Stat1
7.15125e-15	0.107645	1	0.997	2.30878e-10	2	Rpl37
9.29168e-15	0.262635	0.647	0.607	2.99982e-10	2	Itk
1.38508e-14	0.306883	0.543	0.492	4.47172e-10	2	Rhoh
1.49487e-14	0.284518	0.365	0.288	4.82619e-10	2	Mbp
1.94109e-14	0.113549	0.997	0.995	6.26682e-10	2	Rpl24
2.3146e-14	0.272532	0.293	0.218	7.47269e-10	2	Ehd3
4.90313e-14	0.221594	0.3	0.226	1.58298e-09	2	Lmo4
7.01589e-14	0.272613	0.349	0.271	2.26508e-09	2	Klk8
8.24621e-14	0.241219	0.593	0.52	2.66229e-09	2	Emp3
9.23486e-14	0.20376	0.593	0.529	2.98148e-09	2	9930111J21Rik2
1.26105e-13	0.194635	0.833	0.844	4.0713e-09	2	Clk1
1.93775e-13	0.324888	0.329	0.266	6.25603e-09	2	Rnf19a
6.03031e-13	0.251682	0.297	0.228	1.94689e-08	2	Retreg1
3.23017e-12	0.280668	0.618	0.605	1.04286e-07	2	Chd2
3.28633e-12	0.328175	0.509	0.473	1.06099e-07	2	Sertad1
4.20412e-12	0.203141	0.799	0.804	1.3573e-07	2	Hnrnpa0
4.58074e-12	0.105063	0.784	0.739	1.47889e-07	2	Ccnd2
5.8798e-12	0.308478	0.466	0.428	1.89829e-07	2	Sesn3
6.87235e-12	0.232564	0.582	0.553	2.21874e-07	2	mt-Nd4l
9.54961e-12	0.273359	0.608	0.582	3.08309e-07	2	Snhg1
1.06614e-11	0.236906	0.672	0.664	3.44203e-07	2	Eif4a2
1.29312e-11	0.256247	0.284	0.223	4.17484e-07	2	Usp12
1.59451e-11	0.151601	0.534	0.447	5.14789e-07	2	Cxcr4
4.01666e-11	0.239227	0.72	0.721	1.29678e-06	2	Srsf2
4.39652e-11	0.257664	0.456	0.409	1.41942e-06	2	Gpr132
4.54179e-11	0.260834	0.258	0.197	1.46632e-06	2	Arhgef18
7.05717e-11	0.275981	0.328	0.267	2.27841e-06	2	Tent5c
8.52902e-11	0.249074	0.387	0.331	2.75359e-06	2	Klhl24
8.79874e-11	0.284132	0.394	0.346	2.84067e-06	2	Foxo1
9.8979e-11	0.239097	0.263	0.196	3.19554e-06	2	Slfn1
1.25869e-10	0.27384	0.536	0.52	4.06368e-06	2	Use1
2.08091e-10	0.264187	0.282	0.224	6.71822e-06	2	Rbm38
3.1218e-10	0.255931	0.584	0.575	1.00787e-05	2	Itpkb
3.90319e-10	0.218451	0.707	0.727	1.26014e-05	2	Nop53
6.99568e-10	0.208388	0.312	0.252	2.25856e-05	2	Pecam1
8.4471e-10	0.1461	0.892	0.922	2.72715e-05	2	Prrc2c
1.05931e-09	0.169561	0.825	0.836	3.41997e-05	2	Fyb
1.6582e-09	0.214394	0.561	0.568	5.35348e-05	2	Gpx1
2.32668e-09	0.240727	0.504	0.475	7.51169e-05	2	mt-Atp8
2.52037e-09	0.258235	0.54	0.518	8.137e-05	2	Nasp
2.63793e-09	0.185649	0.676	0.685	8.51657e-05	2	Nufip2
2.83417e-09	0.192493	0.722	0.736	9.15011e-05	2	Hnrnph1
3.83514e-09	0.274361	0.442	0.412	0.000123818	2	Arl4c
4.7466e-09	0.416005	0.318	0.278	0.000153244	2	Gbp2b
5.65442e-09	0.309039	0.453	0.433	0.000182553	2	Setx
8.06565e-09	0.229642	0.336	0.287	0.0002604	2	Cyth1
9.64297e-09	0.129818	0.904	0.916	0.000311323	2	Pfdn5
1.00003e-08	0.272111	0.274	0.229	0.000322858	2	Fam3c
1.04744e-08	0.250916	0.527	0.511	0.000338168	2	Nop56
1.65034e-08	0.225238	0.522	0.512	0.000532813	2	Gm11808
2.31561e-08	0.23696	0.461	0.425	0.000747595	2	Tuba1a
2.78002e-08	0.214267	0.675	0.682	0.000897528	2	Rbbp6
2.9094e-08	0.239789	0.485	0.464	0.000939301	2	1810026B05Rik
3.68507e-08	0.250006	0.344	0.303	0.00118972	2	Amd1
6.75322e-08	0.258871	0.293	0.249	0.00218028	2	Aff1
7.20687e-08	0.193282	0.731	0.746	0.00232674	2	Gas5
7.57675e-08	0.261389	0.521	0.519	0.00244615	2	Ifi47
9.04232e-08	0.183384	0.741	0.778	0.00291931	2	Elf1
1.0523e-07	0.253528	0.566	0.577	0.00339735	2	Phf20l1
1.15048e-07	0.255752	0.357	0.321	0.00371431	2	Epc1
1.33296e-07	0.223879	0.348	0.31	0.00430345	2	Rnf167
1.57788e-07	0.205628	0.604	0.593	0.00509417	2	Mat2a
1.792e-07	0.248053	0.291	0.253	0.00578547	2	Tcf20
2.76312e-07	0.241243	0.338	0.3	0.00892075	2	Sirt1
3.16031e-07	0.120645	0.907	0.938	0.0102031	2	Rbm39
3.63158e-07	0.265878	0.427	0.407	0.0117246	2	Mllt3
4.53278e-07	0.195125	0.275	0.231	0.0146341	2	Gm2a
5.11772e-07	0.226645	0.321	0.281	0.0165226	2	Hbp1
5.45079e-07	0.200334	0.626	0.627	0.0175979	2	Ppp1r15a
5.58691e-07	0.107344	0.975	0.961	0.0180373	2	Naca
6.67616e-07	0.131515	0.74	0.749	0.021554	2	Pdcd4
1.3385e-06	0.263094	0.32	0.295	0.0432133	2	Commd8
1.58028e-06	0.19568	0.743	0.783	0.0510193	2	Fam107b
1.87197e-06	0.149536	0.555	0.539	0.0604364	2	Inpp4b
1.88332e-06	0.17061	0.7	0.725	0.0608029	2	Tra2a
2.15219e-06	0.101234	0.497	0.473	0.0694833	2	Nrip1
2.344e-06	0.222965	0.497	0.497	0.0756761	2	Epb41
2.81923e-06	0.245747	0.353	0.334	0.0910188	2	Rpl9-ps6
2.88037e-06	0.229276	0.482	0.482	0.0929928	2	Ash1l
3.11448e-06	0.224944	0.537	0.528	0.100551	2	4930523C07Rik
3.15003e-06	0.199434	0.579	0.591	0.101699	2	Ppp2r5a
3.21534e-06	0.140786	0.756	0.781	0.103807	2	Eef1d
3.3255e-06	0.186247	0.618	0.642	0.107364	2	Arhgef1
4.4375e-06	0.213061	0.384	0.361	0.143265	2	Irf2bp2
6.09395e-06	0.205971	0.274	0.234	0.196743	2	Ubash3a
9.54229e-06	0.178749	0.611	0.62	0.308073	2	Ikzf1
1.00034e-05	0.173698	0.64	0.647	0.322959	2	Taf1d
1.0333e-05	0.102351	0.782	0.792	0.3336	2	Ier2
1.18823e-05	0.157982	0.673	0.702	0.383619	2	Bptf
2.05907e-05	0.188573	0.392	0.376	0.664772	2	Ctse
2.18302e-05	0.229211	0.405	0.39	0.704787	2	Gimap9
2.61232e-05	0.165257	0.475	0.463	0.843389	2	Tle4
2.67648e-05	0.185805	0.49	0.487	0.864103	2	Dnajb1
2.72109e-05	0.235621	0.342	0.322	0.878504	2	Rbm33
[truncated: 6,898 more rows]
