# Supplementary material for: Enhancing radiotherapy response via intratumoral injection of a TLR9 agonist in autochthonous murine sarcomas
Source: JCI Insight. 2024 Jun 13;9(14):e178767. doi: 10.1172/jci.insight.178767 (PMC11383182; doi:10.1172/jci.insight.178767)
Supplement: Supplemental table 2 [file jciinsight-9-178767-s181.xlsx]

## Sheet: Supplemental Table 2
	p_val	avg_log2FC	pct.1	pct.2	p_val_adj	cluster	gene
Clec4n	9.52878e-168	1.63104	0.693	0.139	3.07637e-163	0_0	Clec4n
Wfdc17	1.97147e-160	1.56655	0.775	0.194	6.36488e-156	0_0	Wfdc17
Il1b	3.52459e-153	2.12701	0.893	0.328	1.13791e-148	0_0	Il1b
Cd74	1.5197e-152	1.5039	1	0.935	4.90637e-148	0_0	Cd74
Il1r2	1.47444e-151	1.58347	0.672	0.139	4.76022e-147	0_0	Il1r2
H2-Eb1	2.75179e-149	1.57834	0.994	0.832	8.88416e-145	0_0	H2-Eb1
H2-Ab1	3.09979e-145	1.56615	1	0.841	1.00077e-140	0_0	H2-Ab1
Ctss	8.10296e-142	1.21775	0.994	0.948	2.61604e-137	0_0	Ctss
H2-Aa	3.74522e-141	1.43176	0.998	0.823	1.20915e-136	0_0	H2-Aa
Cd14	4.78267e-140	1.93835	0.817	0.284	1.54408e-135	0_0	Cd14
Fxyd5	5.28968e-130	1.31423	0.992	0.753	1.70777e-125	0_0	Fxyd5
Cd300c2	7.21516e-129	1.22587	0.836	0.321	2.32941e-124	0_0	Cd300c2
H2-DMa	4.06696e-127	1.20187	0.994	0.703	1.31302e-122	0_0	H2-DMa
Cfp	1.09586e-124	1.44534	0.916	0.557	3.53798e-120	0_0	Cfp
Ifngr1	1.2305e-123	1.25237	0.899	0.467	3.97268e-119	0_0	Ifngr1
Ms4a6c	9.7701e-123	1.21339	0.964	0.483	3.15428e-118	0_0	Ms4a6c
Nlrp3	7.81486e-122	0.999963	0.644	0.163	2.52303e-117	0_0	Nlrp3
Fcgr2b	4.18325e-121	1.42722	0.798	0.323	1.35056e-116	0_0	Fcgr2b
H2-DMb2	6.52536e-118	1.31508	0.781	0.274	2.10671e-113	0_0	H2-DMb2
Ciita	1.87951e-117	1.16871	0.886	0.36	6.06799e-113	0_0	Ciita
Sh2d1b1	2.27807e-116	0.673169	0.453	0.069	7.35476e-112	0_0	Sh2d1b1
Ffar2	1.34937e-114	0.961992	0.509	0.09	4.35643e-110	0_0	Ffar2
B4galt6	3.48555e-114	0.950323	0.636	0.172	1.12531e-109	0_0	B4galt6
Siglece	4.78163e-112	0.696383	0.455	0.075	1.54375e-107	0_0	Siglece
Ier3	7.87254e-112	1.6014	0.747	0.263	2.54165e-107	0_0	Ier3
Ccl6	2.12683e-111	1.11825	0.56	0.13	6.86647e-107	0_0	Ccl6
Lilrb4a	3.58359e-111	1.15436	0.815	0.338	1.15696e-106	0_0	Lilrb4a
Ifitm3	2.87908e-108	1.21326	0.987	0.628	9.2951e-104	0_0	Ifitm3
Tlr2	1.19799e-106	0.935666	0.602	0.163	3.86772e-102	0_0	Tlr2
Dab2	2.04461e-106	1.31952	0.775	0.324	6.60101e-102	0_0	Dab2
Cxcl2	2.99772e-105	2.52029	0.632	0.187	9.67812e-101	0_0	Cxcl2
Plbd1	7.88964e-104	0.899692	0.941	0.372	2.54717e-99	0_0	Plbd1
Atf3	1.47955e-103	1.30425	0.853	0.365	4.77671e-99	0_0	Atf3
Neurl3	5.19737e-103	0.929157	0.758	0.278	1.67797e-98	0_0	Neurl3
Ifitm2	5.74907e-102	1.19971	0.989	0.655	1.85609e-97	0_0	Ifitm2
Trem1	5.11496e-101	0.526877	0.328	0.034	1.65136e-96	0_0	Trem1
Junb	3.32219e-100	1.08193	0.992	0.9	1.07257e-95	0_0	Junb
Mgl2	1.10159e-97	2.11877	0.556	0.16	3.55649e-93	0_0	Mgl2
Olfm1	3.17489e-97	1.0754	0.863	0.448	1.02501e-92	0_0	Olfm1
Lilr4b	2.58359e-96	0.911063	0.651	0.197	8.34113e-92	0_0	Lilr4b
Ifitm1	5.35094e-96	2.11161	0.627	0.195	1.72755e-91	0_0	Ifitm1
Cd52	1.23512e-93	1.05206	0.998	0.816	3.98758e-89	0_0	Cd52
Cysltr1	2.05013e-93	0.848717	0.602	0.184	6.61884e-89	0_0	Cysltr1
Fcgr3	7.34346e-93	1.0869	0.547	0.152	2.37083e-88	0_0	Fcgr3
Fcer1g	2.86025e-92	0.843521	1	0.922	9.23432e-88	0_0	Fcer1g
Ms4a6d	5.55149e-92	1.00847	0.693	0.258	1.7923e-87	0_0	Ms4a6d
Gm2a	6.84086e-92	0.920983	0.989	0.82	2.20857e-87	0_0	Gm2a
Ccrl2	2.62717e-91	1.15179	0.68	0.231	8.48182e-87	0_0	Ccrl2
Picalm	5.09314e-91	0.910253	0.968	0.823	1.64432e-86	0_0	Picalm
Cdkn1a	6.60595e-91	1.23104	0.88	0.516	2.13273e-86	0_0	Cdkn1a
Ms4a4c	3.74962e-90	0.877663	0.872	0.401	1.21056e-85	0_0	Ms4a4c
Tnfsf9	7.27372e-88	1.17694	0.568	0.163	2.34832e-83	0_0	Tnfsf9
Cd300a	7.88064e-88	0.913272	0.743	0.284	2.54426e-83	0_0	Cd300a
H2-DMb1	4.92054e-86	0.979577	0.968	0.667	1.5886e-81	0_0	H2-DMb1
Emilin2	1.12335e-85	0.882658	0.701	0.29	3.62673e-81	0_0	Emilin2
Tm6sf1	1.11529e-84	0.848627	0.802	0.362	3.60072e-80	0_0	Tm6sf1
S100a11	3.95635e-84	0.942855	0.992	0.885	1.27731e-79	0_0	S100a11
Pim1	1.76088e-83	0.997167	0.935	0.578	5.68501e-79	0_0	Pim1
Rin3	3.84566e-83	0.763789	0.709	0.307	1.24157e-78	0_0	Rin3
Fosb	7.77746e-83	1.11346	0.937	0.762	2.51095e-78	0_0	Fosb
Mmp12	1.25124e-82	1.09579	0.267	0.027	4.03962e-78	0_0	Mmp12
Tmem176b	3.08095e-82	0.905485	0.792	0.318	9.94686e-78	0_0	Tmem176b
Napsa	3.75181e-82	1.01715	0.958	0.728	1.21127e-77	0_0	Napsa
Egr1	1.78049e-81	1.60325	0.629	0.239	5.7483e-77	0_0	Egr1
App	8.37824e-80	0.848946	0.903	0.641	2.70492e-75	0_0	App
Cd72	1.74309e-79	1.20507	0.815	0.484	5.62758e-75	0_0	Cd72
Creb5	1.75657e-79	0.821619	0.556	0.166	5.67108e-75	0_0	Creb5
Socs3	1.7876e-79	1.05961	0.819	0.477	5.77126e-75	0_0	Socs3
Maff	3.45613e-79	0.759881	0.646	0.241	1.11581e-74	0_0	Maff
Nfkbiz	1.0461e-77	1.0886	0.707	0.314	3.37733e-73	0_0	Nfkbiz
Ltb4r1	2.16026e-76	0.592333	0.362	0.066	6.97439e-72	0_0	Ltb4r1
Ier2	2.45555e-76	0.951342	0.878	0.6	7.92773e-72	0_0	Ier2
Alox5ap	2.59181e-76	0.873009	0.977	0.643	8.36765e-72	0_0	Alox5ap
Ms4a6b	6.35109e-75	0.727531	0.731	0.285	2.05045e-70	0_0	Ms4a6b
Gpr141	6.72559e-73	0.686328	0.589	0.194	2.17136e-68	0_0	Gpr141
Fcgr1	1.29604e-72	0.550837	0.566	0.168	4.18427e-68	0_0	Fcgr1
Lpcat2	1.49214e-72	0.616266	0.518	0.158	4.81738e-68	0_0	Lpcat2
Plscr1	6.7559e-72	0.837025	0.68	0.283	2.18114e-67	0_0	Plscr1
Gm50022	7.74367e-72	0.523978	0.331	0.061	2.50004e-67	0_0	Gm50022
Dusp1	2.53173e-71	1.02818	0.857	0.504	8.17368e-67	0_0	Dusp1
Dock4	3.41387e-71	0.661315	0.608	0.227	1.10217e-66	0_0	Dock4
Wls	5.34623e-71	0.927159	0.84	0.523	1.72603e-66	0_0	Wls
Emb	6.15181e-71	0.851117	0.749	0.399	1.98611e-66	0_0	Emb
H2-Oa	1.11323e-70	0.987491	0.697	0.325	3.59408e-66	0_0	H2-Oa
Klrb1b	3.4457e-70	0.60276	0.413	0.098	1.11245e-65	0_0	Klrb1b
Bcl2a1d	4.85925e-70	0.697382	0.903	0.413	1.56881e-65	0_0	Bcl2a1d
Cotl1	1.54401e-68	0.73958	0.912	0.587	4.98483e-64	0_0	Cotl1
Qpct	8.69812e-68	0.437541	0.309	0.054	2.80819e-63	0_0	Qpct
Tmem176a	2.20449e-67	0.654744	0.758	0.322	7.11719e-63	0_0	Tmem176a
Dapk1	1.2526e-66	0.67433	0.602	0.244	4.04402e-62	0_0	Dapk1
Sirpb1c	1.30838e-65	0.65559	0.392	0.097	4.22411e-61	0_0	Sirpb1c
Sulf2	4.84717e-65	0.570642	0.417	0.111	1.56491e-60	0_0	Sulf2
Arl4c	6.44406e-65	0.728171	0.766	0.363	2.08047e-60	0_0	Arl4c
Fcgrt	2.21531e-64	0.770577	0.747	0.406	7.15212e-60	0_0	Fcgrt
Sirpb1a	2.91944e-64	0.462156	0.316	0.06	9.4254e-60	0_0	Sirpb1a
Krt80	1.06808e-63	0.418361	0.286	0.049	3.44831e-59	0_0	Krt80
Dcstamp	1.17402e-63	0.811046	0.461	0.147	3.79031e-59	0_0	Dcstamp
Lst1	2.29606e-63	0.902241	0.798	0.433	7.41284e-59	0_0	Lst1
Eva1b	3.16292e-63	0.609823	0.619	0.236	1.02115e-58	0_0	Eva1b
Rtn1	1.21e-62	0.50634	0.411	0.109	3.90649e-58	0_0	Rtn1
Runx1	1.77235e-62	0.818647	0.861	0.638	5.72202e-58	0_0	Runx1
Cd86	6.41534e-62	0.664966	0.819	0.395	2.07119e-57	0_0	Cd86
Itgam	1.18303e-61	0.766067	0.672	0.322	3.81942e-57	0_0	Itgam
Mrc1	2.15231e-61	0.812194	0.438	0.129	6.94874e-57	0_0	Mrc1
1700025G04Rik	4.57297e-61	0.556079	0.575	0.229	1.47638e-56	0_0	1700025G04Rik
Atox1	5.14798e-61	0.669506	0.985	0.899	1.66203e-56	0_0	Atox1
Bcl2a1b	6.96286e-61	0.721074	0.842	0.439	2.24796e-56	0_0	Bcl2a1b
Btg2	1.0294e-60	0.847493	0.933	0.678	3.32343e-56	0_0	Btg2
Cygb	1.03808e-60	0.403603	0.251	0.037	3.35144e-56	0_0	Cygb
Pxdc1	1.27404e-60	0.638228	0.381	0.096	4.11325e-56	0_0	Pxdc1
Trf	1.63589e-60	0.774039	0.648	0.3	5.28146e-56	0_0	Trf
AB124611	2.15175e-60	0.681676	0.623	0.281	6.94692e-56	0_0	AB124611
Dpys	3.29406e-60	0.474612	0.272	0.047	1.06349e-55	0_0	Dpys
Klf4	3.2962e-60	1.05561	0.855	0.579	1.06418e-55	0_0	Klf4
Tpt1	4.95692e-60	0.361746	1	0.999	1.60034e-55	0_0	Tpt1
Mt1	5.8101e-60	1.11274	0.891	0.558	1.87579e-55	0_0	Mt1
Itgax	6.49334e-59	0.677441	0.678	0.318	2.09637e-54	0_0	Itgax
Hfe	7.79907e-59	0.583686	0.472	0.15	2.51793e-54	0_0	Hfe
Snx20	1.27107e-58	0.708962	0.838	0.546	4.10365e-54	0_0	Snx20
Ap1s2	2.79445e-58	0.697818	0.619	0.282	9.02187e-54	0_0	Ap1s2
Otulinl	5.60436e-58	0.694644	0.777	0.456	1.80937e-53	0_0	Otulinl
Gpr35	6.14854e-58	0.665576	0.667	0.301	1.98506e-53	0_0	Gpr35
Nfkbia	1.57224e-57	0.982827	0.941	0.779	5.07598e-53	0_0	Nfkbia
Retreg1	2.20191e-57	0.584574	0.556	0.221	7.10886e-53	0_0	Retreg1
Il13ra1	2.69232e-57	0.555547	0.556	0.212	8.69216e-53	0_0	Il13ra1
Tgm2	4.3411e-57	0.701991	0.554	0.231	1.40152e-52	0_0	Tgm2
Ifitm6	6.11431e-57	0.495282	0.406	0.109	1.97401e-52	0_0	Ifitm6
Hexb	8.07838e-57	0.774994	0.867	0.602	2.60811e-52	0_0	Hexb
Mcl1	8.24927e-57	0.632591	0.983	0.955	2.66328e-52	0_0	Mcl1
Man2b1	9.4331e-57	0.711319	0.903	0.707	3.04548e-52	0_0	Man2b1
Limd2	4.14486e-56	0.694974	0.798	0.459	1.33817e-51	0_0	Limd2
Rnf130	5.97006e-56	0.671009	0.863	0.599	1.92743e-51	0_0	Rnf130
Tgfbi	1.62401e-55	0.949806	0.802	0.472	5.24311e-51	0_0	Tgfbi
Clec4a1	2.04351e-55	0.663587	0.434	0.136	6.59747e-51	0_0	Clec4a1
Arhgdib	2.3781e-55	0.62892	0.977	0.838	7.6777e-51	0_0	Arhgdib
St6galnac2	3.62482e-55	0.400189	0.299	0.063	1.17027e-50	0_0	St6galnac2
Rasgef1b	5.2152e-55	0.780771	0.604	0.269	1.68373e-50	0_0	Rasgef1b
Ccdc12	5.25688e-55	0.663566	0.933	0.779	1.69718e-50	0_0	Ccdc12
H2-Ob	1.03165e-54	0.612523	0.571	0.223	3.33069e-50	0_0	H2-Ob
Cd302	1.83197e-54	0.571606	0.438	0.149	5.9145e-50	0_0	Cd302
Ptgs2	3.5696e-54	1.2086	0.408	0.126	1.15244e-49	0_0	Ptgs2
AI839979	3.80115e-54	0.396369	0.282	0.058	1.2272e-49	0_0	AI839979
Ckb	4.64695e-54	0.670955	0.853	0.485	1.50027e-49	0_0	Ckb
Prdx6	9.2529e-54	0.723074	0.848	0.628	2.9873e-49	0_0	Prdx6
Ctsc	1.48833e-53	0.714214	0.947	0.782	4.80508e-49	0_0	Ctsc
Sirpb1b	2.53698e-53	0.354516	0.276	0.055	8.19064e-49	0_0	Sirpb1b
Ncf2	6.28184e-53	0.66844	0.733	0.46	2.02809e-48	0_0	Ncf2
Fam49b	7.72852e-53	0.581387	0.956	0.823	2.49515e-48	0_0	Fam49b
Clec4b1	1.59468e-52	0.524816	0.297	0.066	5.14842e-48	0_0	Clec4b1
Cd300ld	1.60863e-52	0.473953	0.309	0.071	5.19346e-48	0_0	Cd300ld
Pilra	2.94077e-52	0.482408	0.328	0.084	9.49427e-48	0_0	Pilra
Gadd45b	5.65038e-52	0.6245	0.863	0.627	1.82422e-47	0_0	Gadd45b
Csrnp1	1.32085e-51	0.810228	0.745	0.49	4.26437e-47	0_0	Csrnp1
Tnip3	2.68964e-51	0.792743	0.453	0.155	8.68351e-47	0_0	Tnip3
Mcemp1	3.28944e-51	0.664266	0.48	0.166	1.062e-46	0_0	Mcemp1
Clec4a3	3.48827e-51	0.819942	0.518	0.215	1.12619e-46	0_0	Clec4a3
Fos	9.1177e-51	0.818911	0.956	0.816	2.94365e-46	0_0	Fos
F11r	9.19772e-51	0.386262	0.347	0.091	2.96948e-46	0_0	F11r
Cd33	1.88098e-49	0.461207	0.48	0.163	6.07275e-45	0_0	Cd33
Nfe2l2	3.31552e-49	0.800944	0.844	0.64	1.07041e-44	0_0	Nfe2l2
Ccr1	3.94722e-49	0.666959	0.497	0.194	1.27436e-44	0_0	Ccr1
Ywhah	9.71863e-49	0.632032	0.935	0.875	3.13766e-44	0_0	Ywhah
Kdm7a	1.93814e-48	0.693031	0.764	0.47	6.25729e-44	0_0	Kdm7a
Csf2ra	2.67097e-48	0.661269	0.848	0.622	8.62323e-44	0_0	Csf2ra
Vrk1	3.13277e-48	0.667642	0.72	0.429	1.01141e-43	0_0	Vrk1
Ltb	4.54603e-48	0.532878	0.278	0.063	1.46769e-43	0_0	Ltb
Lyz2	4.68181e-48	1.53514	0.779	0.46	1.51152e-43	0_0	Lyz2
Kdm6b	1.16741e-47	0.714514	0.884	0.694	3.76898e-43	0_0	Kdm6b
Metrnl	4.85318e-47	0.618677	0.545	0.252	1.56685e-42	0_0	Metrnl
Trerf1	8.95661e-47	0.476471	0.575	0.25	2.89164e-42	0_0	Trerf1
S100a6	1.07259e-46	0.694246	0.989	0.91	3.46287e-42	0_0	S100a6
Cxcl16	4.88075e-46	0.431774	0.834	0.463	1.57575e-41	0_0	Cxcl16
Fau	6.21387e-46	0.316174	1	0.998	2.00615e-41	0_0	Fau
Dpysl2	9.00271e-46	0.588905	0.691	0.383	2.90652e-41	0_0	Dpysl2
Hivep2	1.12128e-45	0.52804	0.507	0.216	3.62006e-41	0_0	Hivep2
Cfh	1.22295e-45	0.576753	0.381	0.126	3.94828e-41	0_0	Cfh
Tbc1d9	1.94623e-45	0.510939	0.6	0.273	6.28341e-41	0_0	Tbc1d9
Gmfg	5.58222e-45	0.576793	0.903	0.722	1.80222e-40	0_0	Gmfg
Soat1	2.00943e-44	0.59888	0.684	0.397	6.48746e-40	0_0	Soat1
Rps7	1.19554e-43	0.413662	1	0.987	3.8598e-39	0_0	Rps7
Tgif1	1.45367e-43	0.657841	0.703	0.441	4.69316e-39	0_0	Tgif1
Pak1	3.82481e-43	0.730311	0.783	0.526	1.23484e-38	0_0	Pak1
Hck	4.38437e-43	0.544182	0.693	0.376	1.41549e-38	0_0	Hck
Rgs2	5.01243e-43	0.789637	0.792	0.559	1.61826e-38	0_0	Rgs2
Agpat4	5.68583e-43	0.585135	0.642	0.368	1.83567e-38	0_0	Agpat4
Trps1	1.72049e-42	0.492074	0.739	0.454	5.55462e-38	0_0	Trps1
Crtc3	1.45601e-41	0.527298	0.573	0.288	4.70073e-37	0_0	Crtc3
Rps9	2.36712e-41	0.373182	1	0.995	7.64226e-37	0_0	Rps9
Bcl2a1a	4.814e-41	0.516684	0.762	0.427	1.5542e-36	0_0	Bcl2a1a
Amz1	9.94631e-41	0.466052	0.488	0.209	3.21116e-36	0_0	Amz1
Vasp	1.38504e-40	0.527017	0.876	0.707	4.4716e-36	0_0	Vasp
Ccnd2	1.41967e-40	0.459413	0.722	0.365	4.58341e-36	0_0	Ccnd2
Sh3pxd2b	2.26087e-40	0.512791	0.528	0.256	7.2992e-36	0_0	Sh3pxd2b
Cish	2.69272e-40	0.347516	0.276	0.072	8.69345e-36	0_0	Cish
Pea15a	3.02903e-40	0.508475	0.545	0.267	9.77922e-36	0_0	Pea15a
Fosl2	3.18245e-40	0.580368	0.808	0.54	1.02745e-35	0_0	Fosl2
Slc15a3	4.7607e-40	0.574883	0.691	0.381	1.53699e-35	0_0	Slc15a3
Mcub	5.18232e-40	0.436139	0.331	0.104	1.67311e-35	0_0	Mcub
Orai1	6.89808e-40	0.566914	0.8	0.563	2.22704e-35	0_0	Orai1
Gnai2	7.92341e-40	0.419346	0.996	0.961	2.55807e-35	0_0	Gnai2
Cyp4f16	8.08377e-40	0.550799	0.425	0.175	2.60985e-35	0_0	Cyp4f16
Susd3	1.1536e-39	0.468405	0.451	0.188	3.72438e-35	0_0	Susd3
Irs2	1.86738e-39	0.638026	0.539	0.265	6.02883e-35	0_0	Irs2
Smpdl3a	1.89477e-39	0.594878	0.486	0.227	6.11726e-35	0_0	Smpdl3a
Ppp1r15a	2.60927e-39	0.612375	0.787	0.562	8.42403e-35	0_0	Ppp1r15a
Tnfaip3	5.54733e-39	0.689827	0.701	0.443	1.79095e-34	0_0	Tnfaip3
Jun	6.26124e-39	0.918793	0.756	0.546	2.02144e-34	0_0	Jun
Malt1	9.32503e-39	0.72185	0.749	0.533	3.01059e-34	0_0	Malt1
Arpc1b	1.13641e-38	0.402532	0.992	0.966	3.6689e-34	0_0	Arpc1b
Alcam	1.25295e-38	0.532874	0.773	0.513	4.04513e-34	0_0	Alcam
Dusp2	4.8775e-38	0.691823	0.594	0.319	1.5747e-33	0_0	Dusp2
Cd53	1.02112e-37	0.513754	0.933	0.74	3.29668e-33	0_0	Cd53
Lsr	1.83754e-37	0.392093	0.362	0.129	5.9325e-33	0_0	Lsr
St3gal4	2.13402e-37	0.497196	0.594	0.308	6.88967e-33	0_0	St3gal4
E230029C05Rik	2.357e-37	0.356345	0.314	0.098	7.60957e-33	0_0	E230029C05Rik
Gpsm3	3.57895e-37	0.520238	0.834	0.644	1.15546e-32	0_0	Gpsm3
Hk2	4.28953e-37	0.504769	0.497	0.241	1.38488e-32	0_0	Hk2
Mapkapk3	6.71758e-37	0.384012	0.427	0.173	2.16877e-32	0_0	Mapkapk3
Cebpb	8.77408e-37	0.917181	0.756	0.556	2.83271e-32	0_0	Cebpb
Pid1	1.43712e-36	0.493373	0.709	0.414	4.63974e-32	0_0	Pid1
Zc3h12a	2.43346e-36	0.512849	0.528	0.268	7.85642e-32	0_0	Zc3h12a
Gatm	1.0294e-35	0.550351	0.676	0.372	3.32342e-31	0_0	Gatm
Sowahc	1.46006e-35	0.50613	0.594	0.299	4.71382e-31	0_0	Sowahc
Sirpa	1.58412e-35	0.514794	0.8	0.541	5.11434e-31	0_0	Sirpa
Mycbp2	1.72112e-35	0.47462	0.918	0.757	5.55663e-31	0_0	Mycbp2
Msrb1	4.62282e-35	0.604891	0.648	0.432	1.49248e-30	0_0	Msrb1
Gm17056	6.54323e-35	0.436475	0.417	0.175	2.11248e-30	0_0	Gm17056
Pim3	7.38888e-35	0.533994	0.459	0.222	2.3855e-30	0_0	Pim3
C1qb	7.78547e-35	1.21611	0.543	0.281	2.51354e-30	0_0	C1qb
1600010M07Rik	1.65361e-34	0.345756	0.269	0.082	5.33867e-30	0_0	1600010M07Rik
Spon1	2.01063e-34	0.439405	0.316	0.107	6.49131e-30	0_0	Spon1
Arhgap26	3.91763e-34	0.342796	0.385	0.148	1.26481e-29	0_0	Arhgap26
Tent5a	1.192e-33	0.683973	0.608	0.369	3.84839e-29	0_0	Tent5a
Tnf	1.91275e-33	0.585147	0.322	0.115	6.17532e-29	0_0	Tnf
Basp1	2.56607e-33	0.249768	0.867	0.571	8.28457e-29	0_0	Basp1
Fcho2	2.5838e-33	0.593705	0.72	0.515	8.3418e-29	0_0	Fcho2
AA467197	3.78961e-33	0.646766	0.331	0.116	1.22347e-28	0_0	AA467197
Uck2	4.22104e-33	0.49828	0.621	0.383	1.36276e-28	0_0	Uck2
Fgl2	4.54798e-33	0.36481	0.716	0.378	1.46832e-28	0_0	Fgl2
Fth1	4.90236e-33	0.423355	1	0.997	1.58273e-28	0_0	Fth1
Rps10	5.07425e-33	0.308361	1	0.995	1.63822e-28	0_0	Rps10
Havcr2	1.12287e-32	0.475222	0.497	0.235	3.62518e-28	0_0	Havcr2
Tiparp	1.67487e-32	0.76458	0.714	0.518	5.40731e-28	0_0	Tiparp
Tmsb4x	1.79059e-32	0.148479	1	0.999	5.78092e-28	0_0	Tmsb4x
Pira2	6.62735e-32	0.530793	0.577	0.336	2.13964e-27	0_0	Pira2
Timd4	1.03451e-31	0.659886	0.381	0.15	3.33992e-27	0_0	Timd4
Srgn	1.09667e-31	0.549118	0.952	0.73	3.54059e-27	0_0	Srgn
Eef1a1	1.85231e-31	0.262488	1	1	5.98017e-27	0_0	Eef1a1
Nr4a1	3.51871e-31	0.498487	0.811	0.578	1.13602e-26	0_0	Nr4a1
Adgre1	3.55411e-31	0.365417	0.291	0.098	1.14744e-26	0_0	Adgre1
Ets2	4.80079e-31	0.618559	0.505	0.268	1.54993e-26	0_0	Ets2
Msn	6.63363e-31	0.447419	0.966	0.921	2.14167e-26	0_0	Msn
Rap2a	1.07393e-30	0.500815	0.684	0.433	3.46719e-26	0_0	Rap2a
Rps27a	1.39175e-30	0.317492	1	0.996	4.49326e-26	0_0	Rps27a
Gm36486	1.39407e-30	0.295306	0.318	0.113	4.50075e-26	0_0	Gm36486
Atp8b4	1.78429e-30	0.285953	0.333	0.125	5.76059e-26	0_0	Atp8b4
Arhgap18	1.87604e-30	0.489742	0.602	0.377	6.05678e-26	0_0	Arhgap18
Stk10	2.16656e-30	0.379395	0.444	0.204	6.99475e-26	0_0	Stk10
Pde4b	2.20694e-30	0.496605	0.712	0.447	7.12512e-26	0_0	Pde4b
Nfix	4.1125e-30	0.264396	0.318	0.115	1.32772e-25	0_0	Nfix
Clic1	4.33732e-30	0.383798	0.983	0.939	1.4003e-25	0_0	Clic1
Coq10b	8.99774e-30	0.44451	0.764	0.545	2.90492e-25	0_0	Coq10b
Slfn2	2.83545e-29	0.457927	0.846	0.644	9.15426e-25	0_0	Slfn2
Bst1	3.28134e-29	0.329159	0.326	0.124	1.05938e-24	0_0	Bst1
Slc16a3	3.71244e-29	0.296184	0.272	0.093	1.19856e-24	0_0	Slc16a3
Cyba	5.74857e-29	0.395947	0.992	0.954	1.85593e-24	0_0	Cyba
Htr7	7.40741e-29	0.302865	0.427	0.184	2.39148e-24	0_0	Htr7
Sema4a	1.1464e-28	0.339792	0.526	0.263	3.70114e-24	0_0	Sema4a
Sh3bgrl	1.1853e-28	0.435653	0.903	0.753	3.82675e-24	0_0	Sh3bgrl
Ptpro	2.12984e-28	0.392522	0.425	0.202	6.8762e-24	0_0	Ptpro
Myl12b	2.24531e-28	0.405566	0.941	0.858	7.24898e-24	0_0	Myl12b
Plek	3.50925e-28	0.526245	0.901	0.688	1.13296e-23	0_0	Plek
Ebi3	5.56181e-28	0.275558	0.358	0.146	1.79563e-23	0_0	Ebi3
Ifi205	5.6916e-28	0.339316	0.545	0.256	1.83753e-23	0_0	Ifi205
Snap23	6.99753e-28	0.451823	0.691	0.487	2.25915e-23	0_0	Snap23
Ggta1	1.03567e-27	0.301466	0.465	0.217	3.34365e-23	0_0	Ggta1
Csf1r	2.11694e-27	0.332828	0.722	0.397	6.83453e-23	0_0	Csf1r
Tep1	3.6327e-27	0.474775	0.571	0.364	1.17282e-22	0_0	Tep1
Stk40	5.13801e-27	0.34709	0.507	0.267	1.65881e-22	0_0	Stk40
C1qa	1.29059e-26	1.02419	0.465	0.246	4.16668e-22	0_0	C1qa
2023-03-01	1.36814e-26	0.359615	0.472	0.231	4.41703e-22	0_0	2023-03-01
Shisa5	1.53831e-26	0.385792	0.806	0.62	4.96643e-22	0_0	Shisa5
Rpl23	2.07956e-26	0.281527	1	0.997	6.71385e-22	0_0	Rpl23
Smim3	3.75439e-26	0.448654	0.541	0.306	1.2121e-21	0_0	Smim3
Arrb2	3.87746e-26	0.39699	0.648	0.426	1.25184e-21	0_0	Arrb2
Gngt2	3.98554e-26	0.452733	0.821	0.634	1.28673e-21	0_0	Gngt2
Sla	4.77115e-26	0.445943	0.728	0.487	1.54037e-21	0_0	Sla
Tiam1	5.64796e-26	0.405559	0.474	0.26	1.82344e-21	0_0	Tiam1
Stap1	7.82784e-26	0.492842	0.505	0.272	2.52722e-21	0_0	Stap1
Prcp	1.01379e-25	0.454459	0.867	0.702	3.27301e-21	0_0	Prcp
Itgb7	1.37172e-25	0.432734	0.659	0.421	4.42861e-21	0_0	Itgb7
Ifrd1	1.40499e-25	0.518251	0.829	0.671	4.53601e-21	0_0	Ifrd1
Osm	1.50245e-25	0.398767	0.291	0.112	4.85065e-21	0_0	Osm
Eps8	1.77846e-25	0.30711	0.335	0.138	5.74175e-21	0_0	Eps8
Lgals3	2.10136e-25	0.496678	0.958	0.867	6.78423e-21	0_0	Lgals3
Nfil3	3.83023e-25	0.430125	0.533	0.293	1.23659e-20	0_0	Nfil3
Mndal	3.8384e-25	0.332051	0.899	0.704	1.23923e-20	0_0	Mndal
Bin1	4.48452e-25	0.428881	0.623	0.423	1.44783e-20	0_0	Bin1
Pacsin2	6.94375e-25	0.376903	0.554	0.339	2.24179e-20	0_0	Pacsin2
Rpl17	7.07047e-25	0.257233	1	0.991	2.2827e-20	0_0	Rpl17
Rps4x	1.04107e-24	0.285084	0.998	0.99	3.36111e-20	0_0	Rps4x
Stx3	1.13302e-24	0.279552	0.291	0.114	3.65794e-20	0_0	Stx3
Fam129a	1.13572e-24	0.334394	0.693	0.424	3.66667e-20	0_0	Fam129a
Pde3b	1.47622e-24	0.267024	0.299	0.119	4.76598e-20	0_0	Pde3b
Zfp36	1.52761e-24	0.474534	0.952	0.874	4.93189e-20	0_0	Zfp36
Ptpn18	1.63225e-24	0.407362	0.935	0.789	5.26971e-20	0_0	Ptpn18
Rgs1	1.76356e-24	0.378866	0.688	0.417	5.69365e-20	0_0	Rgs1
Tbxas1	2.92575e-24	0.298555	0.297	0.122	9.4458e-20	0_0	Tbxas1
Crlf2	3.85858e-24	0.394282	0.638	0.419	1.24574e-19	0_0	Crlf2
Coro1a	4.13559e-24	0.36191	0.981	0.825	1.33518e-19	0_0	Coro1a
Cd83	7.37599e-24	0.242326	0.68	0.37	2.38134e-19	0_0	Cd83
Cyb5a	8.52246e-24	0.386578	0.815	0.657	2.75148e-19	0_0	Cyb5a
Ypel3	8.90353e-24	0.39909	0.493	0.283	2.8745e-19	0_0	Ypel3
Tnfaip8	1.04754e-23	0.400547	0.878	0.753	3.38198e-19	0_0	Tnfaip8
Rpl35a	1.7095e-23	0.262114	1	0.995	5.51912e-19	0_0	Rpl35a
Rel	2.04013e-23	0.274881	0.893	0.789	6.58657e-19	0_0	Rel
Mfsd6	2.61488e-23	0.240936	0.358	0.155	8.44213e-19	0_0	Mfsd6
Osgin2	2.98143e-23	0.331145	0.309	0.136	9.62554e-19	0_0	Osgin2
Zfhx3	8.69546e-23	0.366464	0.478	0.269	2.80733e-18	0_0	Zfhx3
Rrad	9.23254e-23	0.478637	0.505	0.292	2.98073e-18	0_0	Rrad
Pxn	1.01157e-22	0.397933	0.594	0.396	3.26585e-18	0_0	Pxn
C1qc	1.41756e-22	0.785401	0.385	0.193	4.57659e-18	0_0	C1qc
Efhd2	1.48851e-22	0.374437	0.914	0.757	4.80564e-18	0_0	Efhd2
Rps11	1.5765e-22	0.267653	1	0.99	5.08972e-18	0_0	Rps11
Wsb1	2.07666e-22	0.402626	0.667	0.47	6.7045e-18	0_0	Wsb1
Zfp516	2.08355e-22	0.362352	0.484	0.273	6.72673e-18	0_0	Zfp516
Cd300lf	2.26859e-22	0.321464	0.451	0.227	7.32415e-18	0_0	Cd300lf
Arhgap9	2.52256e-22	0.343607	0.488	0.29	8.14409e-18	0_0	Arhgap9
Ndufa6	2.54921e-22	0.3968	0.941	0.841	8.23014e-18	0_0	Ndufa6
Ctsh	3.04416e-22	0.371703	0.989	0.765	9.82806e-18	0_0	Ctsh
Rtl5	3.99213e-22	0.25264	0.263	0.102	1.28886e-17	0_0	Rtl5
Fem1c	4.01974e-22	0.456619	0.627	0.45	1.29777e-17	0_0	Fem1c
Flot1	4.19776e-22	0.382471	0.484	0.27	1.35525e-17	0_0	Flot1
Zfp385a	5.126e-22	0.27786	0.333	0.149	1.65493e-17	0_0	Zfp385a
Man1a	5.23857e-22	0.33434	0.545	0.317	1.69127e-17	0_0	Man1a
Apoe	6.38967e-22	0.336046	0.467	0.256	2.0629e-17	0_0	Apoe
Spi1	8.10544e-22	0.394665	0.937	0.73	2.61684e-17	0_0	Spi1
Fgr	8.81548e-22	0.380256	0.68	0.442	2.84608e-17	0_0	Fgr
Nfkbid	1.00458e-21	0.402722	0.579	0.385	3.2433e-17	0_0	Nfkbid
Cd244a	1.36803e-21	0.294644	0.354	0.166	4.41667e-17	0_0	Cd244a
Clec5a	1.47349e-21	0.285176	0.291	0.123	4.75718e-17	0_0	Clec5a
Bach1	1.48947e-21	0.441137	0.646	0.476	4.80875e-17	0_0	Bach1
H2afy	1.8176e-21	0.310673	0.952	0.909	5.86811e-17	0_0	H2afy
Dusp16	3.11582e-21	0.369867	0.429	0.226	1.00594e-16	0_0	Dusp16
Irf2	4.02873e-21	0.379147	0.754	0.609	1.30068e-16	0_0	Irf2
Daglb	4.05361e-21	0.298815	0.322	0.155	1.30871e-16	0_0	Daglb
Rpl18a	4.60486e-21	0.247726	1	0.997	1.48668e-16	0_0	Rpl18a
Cx3cr1	5.16086e-21	0.409687	0.278	0.116	1.66618e-16	0_0	Cx3cr1
Tob2	6.01544e-21	0.480615	0.836	0.78	1.94209e-16	0_0	Tob2
Sat1	6.37684e-21	0.374195	0.916	0.825	2.05876e-16	0_0	Sat1
Milr1	7.14775e-21	0.375952	0.453	0.254	2.30765e-16	0_0	Milr1
Lrrc25	8.26818e-21	0.288446	0.385	0.211	2.66938e-16	0_0	Lrrc25
Ubb	1.09917e-20	0.305502	0.998	0.985	3.54865e-16	0_0	Ubb
Mtss1	1.30293e-20	0.443788	0.526	0.341	4.20652e-16	0_0	Mtss1
Hcls1	1.35983e-20	0.364109	0.834	0.71	4.39021e-16	0_0	Hcls1
Pip4k2a	1.3926e-20	0.369239	0.899	0.769	4.496e-16	0_0	Pip4k2a
Clec4a2	1.43778e-20	0.330831	0.638	0.364	4.64187e-16	0_0	Clec4a2
Gng10	1.7797e-20	0.341267	0.926	0.778	5.74578e-16	0_0	Gng10
Cbr3	2.25629e-20	0.25271	0.358	0.177	7.28444e-16	0_0	Cbr3
Ifi211	3.0873e-20	0.189154	0.571	0.312	9.96734e-16	0_0	Ifi211
Cd80	3.55377e-20	0.210858	0.385	0.186	1.14733e-15	0_0	Cd80
Icosl	4.2311e-20	0.233532	0.331	0.148	1.36601e-15	0_0	Icosl
Pnp	5.90539e-20	0.266383	0.764	0.58	1.90656e-15	0_0	Pnp
Rbpj	6.33458e-20	0.348469	0.806	0.642	2.04512e-15	0_0	Rbpj
Igsf6	7.5767e-20	0.36604	0.415	0.233	2.44614e-15	0_0	Igsf6
Jarid2	7.88549e-20	0.382476	0.749	0.586	2.54583e-15	0_0	Jarid2
Naga	1.20837e-19	0.340565	0.642	0.42	3.90121e-15	0_0	Naga
Ccnl1	1.8989e-19	0.308427	0.897	0.836	6.13059e-15	0_0	Ccnl1
Mfge8	2.54738e-19	0.24961	0.255	0.108	8.22421e-15	0_0	Mfge8
Nrros	2.6336e-19	0.307746	0.737	0.523	8.50258e-15	0_0	Nrros
Def6	2.73775e-19	0.2307	0.278	0.118	8.83881e-15	0_0	Def6
Pirb	4.5564e-19	0.353864	0.705	0.546	1.47103e-14	0_0	Pirb
Gdpd3	4.86974e-19	0.385037	0.773	0.626	1.5722e-14	0_0	Gdpd3
Ahr	6.99484e-19	0.365362	0.556	0.347	2.25828e-14	0_0	Ahr
Ccr5	8.75881e-19	0.30935	0.549	0.323	2.82778e-14	0_0	Ccr5
Arhgap15	1.00452e-18	0.268041	0.568	0.348	3.2431e-14	0_0	Arhgap15
Rassf4	1.25729e-18	0.344407	0.733	0.532	4.05915e-14	0_0	Rassf4
Slc8a1	1.60213e-18	0.269184	0.434	0.24	5.17248e-14	0_0	Slc8a1
Selenop	1.64523e-18	0.415334	0.354	0.184	5.31161e-14	0_0	Selenop
Pik3cg	1.95642e-18	0.355181	0.509	0.321	6.31632e-14	0_0	Pik3cg
Ralb	2.10959e-18	0.343661	0.56	0.371	6.81081e-14	0_0	Ralb
Phlda1	2.18467e-18	0.343985	0.301	0.146	7.05321e-14	0_0	Phlda1
Tmsb10	2.39521e-18	0.113744	0.985	0.921	7.73292e-14	0_0	Tmsb10
Nr4a2	2.4874e-18	0.592326	0.619	0.449	8.03059e-14	0_0	Nr4a2
Elmo1	2.97339e-18	0.324932	0.6	0.429	9.5996e-14	0_0	Elmo1
Snhg15	3.24283e-18	0.300601	0.594	0.402	1.04695e-13	0_0	Snhg15
Tcp11l2	3.46839e-18	0.323226	0.377	0.209	1.11977e-13	0_0	Tcp11l2
Il6ra	3.69825e-18	0.36663	0.589	0.414	1.19398e-13	0_0	Il6ra
Pou2f2	4.7165e-18	0.39286	0.461	0.265	1.52272e-13	0_0	Pou2f2
Hspa1a	5.04099e-18	0.75015	0.507	0.329	1.62748e-13	0_0	Hspa1a
Gm8797	5.65974e-18	0.360436	0.931	0.852	1.82725e-13	0_0	Gm8797
Rack1	5.96574e-18	0.24347	0.998	0.981	1.92604e-13	0_0	Rack1
Tnfrsf1a	6.37869e-18	0.37551	0.617	0.454	2.05936e-13	0_0	Tnfrsf1a
Dgkh	7.19296e-18	0.16548	0.253	0.107	2.32225e-13	0_0	Dgkh
Prkd3	8.01966e-18	0.279942	0.402	0.225	2.58915e-13	0_0	Prkd3
Hnrnpll	8.36702e-18	0.349052	0.453	0.288	2.70129e-13	0_0	Hnrnpll
Casp6	1.04365e-17	0.309586	0.417	0.243	3.36943e-13	0_0	Casp6
H2afz	1.22108e-17	0.240039	0.992	0.96	3.94225e-13	0_0	H2afz
Nfam1	1.22905e-17	0.353375	0.621	0.45	3.96799e-13	0_0	Nfam1
Rab20	1.25323e-17	0.37006	0.278	0.134	4.04607e-13	0_0	Rab20
Acer3	1.30804e-17	0.355309	0.701	0.521	4.22302e-13	0_0	Acer3
AU020206	1.33612e-17	0.318227	0.495	0.317	4.31365e-13	0_0	AU020206
Ccl2	1.41821e-17	0.483423	0.282	0.131	4.57869e-13	0_0	Ccl2
Plekha5	2.25553e-17	0.214693	0.265	0.12	7.28198e-13	0_0	Plekha5
Parvg	2.27583e-17	0.265317	0.373	0.195	7.34752e-13	0_0	Parvg
Vps13c	2.3529e-17	0.247238	0.341	0.172	7.59633e-13	0_0	Vps13c
Tmem238	3.37973e-17	0.24988	0.345	0.191	1.09115e-12	0_0	Tmem238
Jund	4.53329e-17	0.222086	0.973	0.9	1.46357e-12	0_0	Jund
Rasgrp4	4.78789e-17	0.197224	0.286	0.133	1.54577e-12	0_0	Rasgrp4
Ppib	5.30448e-17	0.258048	0.956	0.92	1.71255e-12	0_0	Ppib
BC028528	5.39947e-17	0.239871	0.571	0.358	1.74322e-12	0_0	BC028528
Cebpd	5.93215e-17	0.365435	0.413	0.246	1.9152e-12	0_0	Cebpd
Cdc42	6.84572e-17	0.244374	0.994	0.967	2.21014e-12	0_0	Cdc42
Il10ra	7.18304e-17	0.293061	0.516	0.308	2.31904e-12	0_0	Il10ra
Ehd4	7.26211e-17	0.337267	0.815	0.703	2.34457e-12	0_0	Ehd4
S100a10	7.59462e-17	0.206742	0.958	0.787	2.45192e-12	0_0	S100a10
Myadm	8.07018e-17	0.315114	0.705	0.537	2.60546e-12	0_0	Myadm
Rpl13	8.57439e-17	0.231805	1	0.998	2.76824e-12	0_0	Rpl13
Itgb2	9.32842e-17	0.36848	0.853	0.729	3.01168e-12	0_0	Itgb2
Eif4e3	1.14409e-16	0.290341	0.392	0.229	3.69369e-12	0_0	Eif4e3
Ssh2	1.39401e-16	0.237699	0.716	0.489	4.50055e-12	0_0	Ssh2
Hspa8	1.44214e-16	0.286643	1	0.993	4.65596e-12	0_0	Hspa8
Dhrs3	1.6153e-16	0.262162	0.385	0.214	5.21501e-12	0_0	Dhrs3
Ubl3	2.1068e-16	0.305059	0.878	0.789	6.80179e-12	0_0	Ubl3
Cox7a2l	2.38723e-16	0.31879	0.949	0.889	7.70718e-12	0_0	Cox7a2l
Pmaip1	2.77533e-16	0.281302	0.573	0.361	8.96017e-12	0_0	Pmaip1
Sdcbp	2.81991e-16	0.36154	0.869	0.791	9.10408e-12	0_0	Sdcbp
Trio	2.91041e-16	0.298003	0.486	0.315	9.39624e-12	0_0	Trio
Rpl11	3.31576e-16	0.204789	1	0.996	1.07049e-11	0_0	Rpl11
Ifi30	3.40524e-16	0.280154	0.985	0.918	1.09938e-11	0_0	Ifi30
Dna2	4.07057e-16	0.240955	0.326	0.172	1.31418e-11	0_0	Dna2
Gm6377	4.34442e-16	0.289662	0.419	0.238	1.4026e-11	0_0	Gm6377
B4galt5	4.59139e-16	0.329984	0.482	0.307	1.48233e-11	0_0	B4galt5
Tcn2	6.04145e-16	0.231295	0.354	0.184	1.95048e-11	0_0	Tcn2
Tmem106a	6.23872e-16	0.272753	0.366	0.201	2.01417e-11	0_0	Tmem106a
Rplp0	6.50495e-16	0.229755	1	0.991	2.10012e-11	0_0	Rplp0
Pold4	6.63632e-16	0.364373	0.722	0.592	2.14254e-11	0_0	Pold4
Kit	7.8119e-16	0.236669	0.272	0.127	2.52207e-11	0_0	Kit
Fam110a	7.93896e-16	0.304588	0.347	0.192	2.56309e-11	0_0	Fam110a
Laptm5	9.94148e-16	0.253159	0.998	0.972	3.20961e-11	0_0	Laptm5
Lamp2	1.05211e-15	0.335859	0.802	0.682	3.39675e-11	0_0	Lamp2
Pitpna	1.1036e-15	0.279971	0.947	0.87	3.56297e-11	0_0	Pitpna
Themis2	1.17547e-15	0.353696	0.459	0.281	3.79499e-11	0_0	Themis2
Nfatc2	1.3841e-15	0.209289	0.339	0.179	4.46856e-11	0_0	Nfatc2
Lat2	1.46054e-15	0.334693	0.701	0.55	4.71534e-11	0_0	Lat2
Gpr132	1.56316e-15	0.247744	0.68	0.507	5.04667e-11	0_0	Gpr132
Dennd4a	1.807e-15	0.276973	0.798	0.665	5.83389e-11	0_0	Dennd4a
Tob1	2.32589e-15	0.339427	0.398	0.237	7.50915e-11	0_0	Tob1
Vav3	2.93716e-15	0.274535	0.434	0.266	9.48262e-11	0_0	Vav3
Commd8	3.01375e-15	0.330217	0.655	0.495	9.72991e-11	0_0	Commd8
Adam15	3.13281e-15	0.329145	0.373	0.222	1.01143e-10	0_0	Adam15
Lrrc8c	5.38796e-15	0.22928	0.461	0.277	1.7395e-10	0_0	Lrrc8c
Slamf8	5.68345e-15	0.21594	0.272	0.128	1.8349e-10	0_0	Slamf8
Mtmr9	5.97117e-15	0.272515	0.381	0.222	1.92779e-10	0_0	Mtmr9
Snx1	6.0958e-15	0.352456	0.549	0.402	1.96803e-10	0_0	Snx1
Mrpl33	7.23743e-15	0.283896	0.907	0.804	2.3366e-10	0_0	Mrpl33
Gadd45g	7.49185e-15	0.315673	0.303	0.158	2.41874e-10	0_0	Gadd45g
Elovl5	7.65098e-15	0.236545	0.438	0.265	2.47012e-10	0_0	Elovl5
Rara	7.8019e-15	0.325798	0.457	0.292	2.51884e-10	0_0	Rara
Tmem173	8.64414e-15	0.261548	0.651	0.453	2.79076e-10	0_0	Tmem173
Synj1	9.93706e-15	0.218844	0.726	0.566	3.20818e-10	0_0	Synj1
Eno1	1.18983e-14	0.29009	0.781	0.574	3.84136e-10	0_0	Eno1
Fuca1	1.26023e-14	0.343925	0.813	0.703	4.06865e-10	0_0	Fuca1
Mapk14	1.37931e-14	0.294242	0.566	0.413	4.45311e-10	0_0	Mapk14
Comt	1.39563e-14	0.303486	0.44	0.288	4.50579e-10	0_0	Comt
Cbfa2t3	1.52386e-14	0.250043	0.709	0.483	4.91979e-10	0_0	Cbfa2t3
Fmnl1	1.72067e-14	0.279884	0.621	0.473	5.55518e-10	0_0	Fmnl1
Tspo	1.83677e-14	0.130871	0.985	0.932	5.93e-10	0_0	Tspo
Afdn	1.91165e-14	0.300691	0.537	0.383	6.17176e-10	0_0	Afdn
Ctsz	1.93871e-14	0.250246	0.975	0.964	6.25913e-10	0_0	Ctsz
Baz1a	2.06533e-14	0.293423	0.832	0.737	6.6679e-10	0_0	Baz1a
Rpl38	2.81507e-14	0.203073	0.996	0.993	9.08845e-10	0_0	Rpl38
Irf5	2.82636e-14	0.291965	0.688	0.53	9.1249e-10	0_0	Irf5
Svil	2.8635e-14	0.244078	0.383	0.22	9.2448e-10	0_0	Svil
Il2rg	3.13653e-14	0.243054	0.682	0.486	1.01263e-09	0_0	Il2rg
Plk2	3.23104e-14	0.291285	0.267	0.133	1.04314e-09	0_0	Plk2
Dpp4	3.65513e-14	0.211247	0.636	0.42	1.18006e-09	0_0	Dpp4
Ube2h	4.70306e-14	0.273497	0.615	0.453	1.51838e-09	0_0	Ube2h
Chsy1	4.9506e-14	0.19602	0.286	0.148	1.5983e-09	0_0	Chsy1
Rps29	4.97399e-14	0.204213	1	0.997	1.60585e-09	0_0	Rps29
Sbno2	5.08016e-14	0.275766	0.663	0.511	1.64013e-09	0_0	Sbno2
Dck	5.54157e-14	0.301335	0.505	0.343	1.7891e-09	0_0	Dck
Rpl32	5.7197e-14	0.207214	1	0.993	1.84661e-09	0_0	Rpl32
Csf2rb	6.45258e-14	0.29106	0.857	0.773	2.08321e-09	0_0	Csf2rb
Acox3	7.32877e-14	0.240728	0.389	0.231	2.36609e-09	0_0	Acox3
D16Ertd472e	8.03543e-14	0.359954	0.446	0.285	2.59424e-09	0_0	D16Ertd472e
Ddit4	8.54452e-14	0.229137	0.274	0.137	2.7586e-09	0_0	Ddit4
Prelid1	1.12016e-13	0.288573	0.806	0.725	3.61642e-09	0_0	Prelid1
Rhoq	1.34855e-13	0.263123	0.408	0.247	4.35379e-09	0_0	Rhoq
Emp1	1.5496e-13	0.377615	0.528	0.347	5.00288e-09	0_0	Emp1
Unc119	1.63094e-13	0.283871	0.44	0.282	5.26548e-09	0_0	Unc119
Timm10b	1.7042e-13	0.283219	0.888	0.788	5.50201e-09	0_0	Timm10b
Fes	2.31501e-13	0.291905	0.539	0.39	7.47401e-09	0_0	Fes
Rpl18	2.57592e-13	0.190052	1	0.993	8.31635e-09	0_0	Rpl18
P2ry6	2.62739e-13	0.252775	0.352	0.201	8.48253e-09	0_0	P2ry6
Nav1	2.65724e-13	0.253442	0.617	0.452	8.57888e-09	0_0	Nav1
Gsn	2.88351e-13	0.305295	0.838	0.729	9.3094e-09	0_0	Gsn
Arhgap22	3.70323e-13	0.144518	0.28	0.143	1.19559e-08	0_0	Arhgap22
Skil	4.18564e-13	0.228842	0.878	0.826	1.35133e-08	0_0	Skil
Ndel1	4.61813e-13	0.356405	0.619	0.503	1.49096e-08	0_0	Ndel1
Nr4a3	5.1325e-13	0.181957	0.714	0.511	1.65703e-08	0_0	Nr4a3
Tgfb1	5.28689e-13	0.258324	0.806	0.683	1.70687e-08	0_0	Tgfb1
Smarca2	5.83879e-13	0.245593	0.448	0.294	1.88505e-08	0_0	Smarca2
Aif1	7.42326e-13	0.18117	0.657	0.431	2.3966e-08	0_0	Aif1
Ccl9	7.50592e-13	0.321781	0.543	0.347	2.42328e-08	0_0	Ccl9
Traf3ip3	7.70389e-13	0.184712	0.253	0.127	2.4872e-08	0_0	Traf3ip3
Ptk2b	8.24102e-13	0.252993	0.499	0.346	2.66061e-08	0_0	Ptk2b
Tnfaip2	8.72562e-13	0.362857	0.396	0.252	2.81707e-08	0_0	Tnfaip2
Hilpda	8.82231e-13	0.505627	0.341	0.207	2.84828e-08	0_0	Hilpda
Rab24	9.7984e-13	0.265743	0.549	0.4	3.16341e-08	0_0	Rab24
Rps25	1.008e-12	0.191119	1	0.985	3.25432e-08	0_0	Rps25
Lmnb1	1.06662e-12	0.436786	0.669	0.564	3.44358e-08	0_0	Lmnb1
Casp8	1.07353e-12	0.256484	0.608	0.455	3.46591e-08	0_0	Casp8
Ccnd3	1.07948e-12	0.243806	0.669	0.495	3.48509e-08	0_0	Ccnd3
Scimp	1.12869e-12	0.245235	0.617	0.407	3.64398e-08	0_0	Scimp
Hip1	1.20934e-12	0.216083	0.291	0.156	3.90434e-08	0_0	Hip1
Mkrn1	1.24315e-12	0.307344	0.832	0.719	4.01351e-08	0_0	Mkrn1
Gab2	1.5923e-12	0.196812	0.318	0.182	5.14074e-08	0_0	Gab2
Slc25a33	1.63133e-12	0.249573	0.255	0.134	5.26675e-08	0_0	Slc25a33
Bhlhe40	1.64454e-12	0.340363	0.766	0.671	5.3094e-08	0_0	Bhlhe40
Diaph2	1.97253e-12	0.222767	0.469	0.299	6.36831e-08	0_0	Diaph2
Pts	2.3322e-12	0.257584	0.507	0.371	7.52949e-08	0_0	Pts
Cwc25	2.40026e-12	0.411834	0.48	0.344	7.74924e-08	0_0	Cwc25
Hebp1	2.44282e-12	0.286086	0.381	0.244	7.88663e-08	0_0	Hebp1
Nabp1	3.05657e-12	0.182365	0.493	0.315	9.86813e-08	0_0	Nabp1
Hsd17b4	3.14437e-12	0.249194	0.417	0.277	1.01516e-07	0_0	Hsd17b4
Cd48	3.14972e-12	0.247904	0.693	0.531	1.01689e-07	0_0	Cd48
Nfkb1	3.26802e-12	0.24376	0.817	0.742	1.05508e-07	0_0	Nfkb1
Axl	3.65759e-12	0.316192	0.387	0.245	1.18085e-07	0_0	Axl
Rps15	6.16661e-12	0.180405	1	0.993	1.99089e-07	0_0	Rps15
Bin2	6.34168e-12	0.263644	0.509	0.365	2.04741e-07	0_0	Bin2
Ids	6.82179e-12	0.250209	0.444	0.304	2.20242e-07	0_0	Ids
Plcg2	8.01802e-12	0.259691	0.581	0.439	2.58862e-07	0_0	Plcg2
Syngr2	8.60116e-12	0.15579	0.943	0.898	2.77688e-07	0_0	Syngr2
Lrp1	1.00733e-11	0.21245	0.299	0.171	3.25215e-07	0_0	Lrp1
Rnf166	1.03962e-11	0.256048	0.432	0.291	3.35643e-07	0_0	Rnf166
Fh1	1.04121e-11	0.286736	0.617	0.477	3.36154e-07	0_0	Fh1
Pfkp	1.04513e-11	0.252665	0.665	0.519	3.3742e-07	0_0	Pfkp
Rps3	1.14231e-11	0.178428	0.998	0.987	3.68794e-07	0_0	Rps3
Lmo2	1.18452e-11	0.229925	0.629	0.464	3.82423e-07	0_0	Lmo2
Rpl6	1.45731e-11	0.176063	1	0.992	4.70492e-07	0_0	Rpl6
Lcp1	1.82715e-11	0.225926	0.973	0.936	5.89896e-07	0_0	Lcp1
Pycard	2.40369e-11	0.270042	0.853	0.764	7.76031e-07	0_0	Pycard
Ptpre	2.41713e-11	0.201317	0.655	0.484	7.80371e-07	0_0	Ptpre
Rps24	2.50853e-11	0.157611	1	0.999	8.0988e-07	0_0	Rps24
Erap1	2.79536e-11	0.219434	0.442	0.305	9.02481e-07	0_0	Erap1
Rps23	3.24471e-11	0.165835	1	0.993	1.04755e-06	0_0	Rps23
Evl	3.75723e-11	0.191506	0.335	0.193	1.21302e-06	0_0	Evl
Twf2	3.82391e-11	0.265666	0.741	0.629	1.23455e-06	0_0	Twf2
Tes	3.83052e-11	0.214832	0.552	0.411	1.23668e-06	0_0	Tes
Myd88	4.05347e-11	0.281801	0.493	0.367	1.30866e-06	0_0	Myd88
Ctsa	4.07981e-11	0.244903	0.8	0.654	1.31717e-06	0_0	Ctsa
Ly86	4.13356e-11	0.172569	0.857	0.592	1.33452e-06	0_0	Ly86
Arl8b	4.17751e-11	0.333227	0.739	0.617	1.34871e-06	0_0	Arl8b
Fermt3	4.95573e-11	0.255124	0.758	0.651	1.59996e-06	0_0	Fermt3
Aplp2	5.31565e-11	0.243241	0.655	0.524	1.71616e-06	0_0	Aplp2
Ccr2	6.01417e-11	0.344185	0.657	0.475	1.94167e-06	0_0	Ccr2
Nckap1l	6.0315e-11	0.239391	0.754	0.647	1.94727e-06	0_0	Nckap1l
Rpl34	6.17475e-11	0.172248	1	0.988	1.99352e-06	0_0	Rpl34
Dipk1a	6.25948e-11	0.232392	0.469	0.322	2.02087e-06	0_0	Dipk1a
Rps3a1	7.00443e-11	0.183551	1	0.989	2.26138e-06	0_0	Rps3a1
Actg1	7.02544e-11	0.108909	0.996	0.994	2.26816e-06	0_0	Actg1
Slc2a1	8.19974e-11	0.189025	0.411	0.273	2.64729e-06	0_0	Slc2a1
Mink1	8.65752e-11	0.22461	0.4	0.27	2.79508e-06	0_0	Mink1
Cebpa	9.17899e-11	0.258601	0.326	0.205	2.96344e-06	0_0	Cebpa
Jaml	9.45286e-11	0.213474	0.667	0.473	3.05186e-06	0_0	Jaml
Dapp1	1.05774e-10	0.274101	0.701	0.585	3.41492e-06	0_0	Dapp1
Irak2	1.07933e-10	0.177619	0.337	0.207	3.48461e-06	0_0	Irak2
Elmsan1	1.20537e-10	0.207495	0.589	0.41	3.89153e-06	0_0	Elmsan1
Fli1	1.22581e-10	0.183819	0.455	0.299	3.95751e-06	0_0	Fli1
Ank	1.55212e-10	0.194434	0.406	0.267	5.01101e-06	0_0	Ank
Akap13	1.63455e-10	0.147197	0.874	0.804	5.27713e-06	0_0	Akap13
Ist1	1.63682e-10	0.260289	0.541	0.415	5.28447e-06	0_0	Ist1
Gch1	1.75892e-10	0.283288	0.427	0.302	5.67868e-06	0_0	Gch1
Tnfrsf1b	1.82389e-10	0.234206	0.514	0.362	5.88843e-06	0_0	Tnfrsf1b
Arl5b	1.89259e-10	0.202377	0.356	0.225	6.11022e-06	0_0	Arl5b
Arpc2	2.00721e-10	0.167757	0.992	0.973	6.48027e-06	0_0	Arpc2
Pqlc1	2.4342e-10	0.265871	0.392	0.273	7.85881e-06	0_0	Pqlc1
Pnpo	2.50899e-10	0.184988	0.261	0.152	8.10026e-06	0_0	Pnpo
Tnfrsf12a	2.85161e-10	0.280536	0.324	0.206	9.20642e-06	0_0	Tnfrsf12a
Eif3k	2.90609e-10	0.236142	0.935	0.858	9.38231e-06	0_0	Eif3k
Rpl21	2.9652e-10	0.161318	1	0.991	9.57316e-06	0_0	Rpl21
Atp2b1	3.09016e-10	0.164085	0.758	0.671	9.97658e-06	0_0	Atp2b1
Hspa1b	3.16781e-10	0.436341	0.425	0.293	1.02273e-05	0_0	Hspa1b
Rpl39	3.19943e-10	0.199994	1	0.99	1.03293e-05	0_0	Rpl39
Asap1	3.85374e-10	0.159969	0.522	0.376	1.24418e-05	0_0	Asap1
Lipa	4.50018e-10	0.226463	0.402	0.268	1.45288e-05	0_0	Lipa
I830077J02Rik	4.86141e-10	0.181055	0.453	0.286	1.56951e-05	0_0	I830077J02Rik
Myo1f	4.91217e-10	0.240747	0.478	0.355	1.5859e-05	0_0	Myo1f
Camk1d	5.21873e-10	0.202722	0.581	0.415	1.68487e-05	0_0	Camk1d
Lrrfip2	5.8426e-10	0.216275	0.467	0.344	1.88628e-05	0_0	Lrrfip2
Oat	6.15886e-10	0.228856	0.575	0.452	1.98839e-05	0_0	Oat
Csk	6.22032e-10	0.238393	0.686	0.593	2.00823e-05	0_0	Csk
Map3k14	6.95807e-10	0.145663	0.366	0.226	2.24641e-05	0_0	Map3k14
Tent5c	7.51417e-10	0.103886	0.482	0.317	2.42595e-05	0_0	Tent5c
Rab11fip1	7.78626e-10	0.169208	0.476	0.332	2.51379e-05	0_0	Rab11fip1
Ftl1	8.5146e-10	0.164698	1	0.994	2.74894e-05	0_0	Ftl1
Rpl9	9.13366e-10	0.163329	1	0.991	2.9488e-05	0_0	Rpl9
D8Ertd738e	1.00801e-09	0.238965	0.916	0.867	3.25436e-05	0_0	D8Ertd738e
Bcl3	1.03583e-09	0.230345	0.526	0.398	3.34418e-05	0_0	Bcl3
Ppp1r12c	1.1152e-09	0.231796	0.434	0.314	3.60042e-05	0_0	Ppp1r12c
Lrrfip1	1.26043e-09	0.23964	0.815	0.738	4.0693e-05	0_0	Lrrfip1
Rab43	1.29583e-09	0.140357	0.777	0.587	4.18358e-05	0_0	Rab43
Mboat7	1.58065e-09	0.2164	0.32	0.204	5.10314e-05	0_0	Mboat7
Gdi2	1.58152e-09	0.199293	0.971	0.942	5.10595e-05	0_0	Gdi2
Sidt2	1.7583e-09	0.145495	0.347	0.216	5.67666e-05	0_0	Sidt2
Apobr	1.85691e-09	0.222794	0.396	0.273	5.99504e-05	0_0	Apobr
Rps12	1.94276e-09	0.12205	1	0.996	6.2722e-05	0_0	Rps12
Arrdc4	2.25616e-09	0.223929	0.44	0.319	7.28401e-05	0_0	Arrdc4
Ctnnbip1	2.50234e-09	0.222358	0.472	0.352	8.0788e-05	0_0	Ctnnbip1
Baz2b	2.59846e-09	0.219512	0.745	0.671	8.38913e-05	0_0	Baz2b
Glud1	2.80194e-09	0.216715	0.827	0.732	9.04606e-05	0_0	Glud1
Litaf	3.01492e-09	0.220926	0.756	0.67	9.73368e-05	0_0	Litaf
Rtp4	3.27622e-09	0.12932	0.32	0.19	0.000105773	0_0	Rtp4
Csnk1e	3.32208e-09	0.228435	0.4	0.287	0.000107253	0_0	Csnk1e
Hsd17b11	4.07365e-09	0.240764	0.533	0.41	0.000131518	0_0	Hsd17b11
Mical1	4.32335e-09	0.157177	0.288	0.177	0.000139579	0_0	Mical1
H3f3b	4.587e-09	0.194417	1	0.997	0.000148091	0_0	H3f3b
Tmem256	4.5937e-09	0.231879	0.764	0.707	0.000148308	0_0	Tmem256
Kif3b	4.79971e-09	0.159573	0.295	0.182	0.000154959	0_0	Kif3b
Abhd12	5.37256e-09	0.257482	0.478	0.367	0.000173453	0_0	Abhd12
Lyst	5.90552e-09	0.234118	0.621	0.516	0.00019066	0_0	Lyst
Sh3bgrl3	5.97071e-09	0.13368	0.989	0.946	0.000192764	0_0	Sh3bgrl3
Rps5	5.99955e-09	0.148641	1	0.989	0.000193696	0_0	Rps5
Cux1	6.17768e-09	0.198552	0.731	0.607	0.000199446	0_0	Cux1
Actr3	6.49003e-09	0.141045	0.983	0.94	0.000209531	0_0	Actr3
Diaph1	6.57011e-09	0.146893	0.838	0.743	0.000212116	0_0	Diaph1
Eif4g3	7.58965e-09	0.181672	0.682	0.58	0.000245032	0_0	Eif4g3
Opa3	7.76955e-09	0.162281	0.299	0.191	0.00025084	0_0	Opa3
Rabgef1	7.89803e-09	0.283628	0.408	0.302	0.000254988	0_0	Rabgef1
Rnf141	8.06687e-09	0.192866	0.293	0.182	0.000260439	0_0	Rnf141
Oas1a	8.38402e-09	0.179551	0.328	0.213	0.000270678	0_0	Oas1a
Dusp22	8.66856e-09	0.179487	0.291	0.184	0.000279865	0_0	Dusp22
Ncf4	9.59486e-09	0.29674	0.773	0.655	0.00030977	0_0	Ncf4
Sec24b	9.74718e-09	0.185615	0.406	0.289	0.000314688	0_0	Sec24b
Dusp3	9.93592e-09	0.235882	0.339	0.231	0.000320781	0_0	Dusp3
Bcl2l11	1.06294e-08	0.15258	0.655	0.536	0.000343169	0_0	Bcl2l11
Abi3	1.1887e-08	0.189349	0.419	0.295	0.000383771	0_0	Abi3
Rpl7	1.27316e-08	0.159118	1	0.989	0.000411039	0_0	Rpl7
Gla	1.28507e-08	0.277395	0.316	0.211	0.000414886	0_0	Gla
Dbi	1.2958e-08	0.307094	0.794	0.677	0.000418349	0_0	Dbi
Rpl37a	1.33894e-08	0.147576	1	0.995	0.000432277	0_0	Rpl37a
Zbtb18	1.34521e-08	0.18435	0.478	0.347	0.0004343	0_0	Zbtb18
Tmem179b	1.37297e-08	0.238423	0.499	0.383	0.000443263	0_0	Tmem179b
Mia2	1.38372e-08	0.181786	0.792	0.701	0.000446735	0_0	Mia2
Homer1	1.61131e-08	0.138527	0.322	0.207	0.000520212	0_0	Homer1
Card19	1.66361e-08	0.249802	0.587	0.469	0.000537097	0_0	Card19
Gng2	1.74739e-08	0.121788	0.691	0.505	0.000564145	0_0	Gng2
Nuak2	1.89013e-08	0.151491	0.594	0.454	0.00061023	0_0	Nuak2
Ptafr	1.96239e-08	0.200146	0.524	0.38	0.000633559	0_0	Ptafr
Elmo2	2.02502e-08	0.185406	0.276	0.174	0.000653779	0_0	Elmo2
Ski	2.14805e-08	0.20972	0.406	0.303	0.000693499	0_0	Ski
Rpsa	2.39086e-08	0.130484	1	0.998	0.000771888	0_0	Rpsa
Icam1	2.58561e-08	0.289675	0.543	0.449	0.000834763	0_0	Icam1
Itpr2	2.65364e-08	0.138842	0.427	0.304	0.000856727	0_0	Itpr2
Tmem243	2.685e-08	0.177538	0.387	0.268	0.000866853	0_0	Tmem243
Rplp1	2.75287e-08	0.152362	1	0.998	0.000888764	0_0	Rplp1
Sft2d2	2.87608e-08	0.220276	0.503	0.402	0.000928543	0_0	Sft2d2
Sh3bp1	2.90796e-08	0.169805	0.465	0.331	0.000938834	0_0	Sh3bp1
Rnf13	2.9795e-08	0.185469	0.585	0.462	0.000961931	0_0	Rnf13
Arid5a	2.99368e-08	0.131413	0.493	0.34	0.00096651	0_0	Arid5a
Il4ra	3.15136e-08	0.192545	0.547	0.419	0.00101742	0_0	Il4ra
Plekho1	3.36698e-08	0.235291	0.821	0.763	0.00108703	0_0	Plekho1
Arid5b	3.38517e-08	0.232864	0.434	0.322	0.0010929	0_0	Arid5b
Eif3e	3.8102e-08	0.20699	0.891	0.816	0.00123012	0_0	Eif3e
Vsir	3.84417e-08	0.246631	0.577	0.454	0.00124109	0_0	Vsir
H3f3a	4.16766e-08	0.129359	0.998	0.986	0.00134553	0_0	H3f3a
Rab5c	4.31579e-08	0.224062	0.777	0.72	0.00139335	0_0	Rab5c
Klf3	4.42581e-08	0.205887	0.499	0.379	0.00142887	0_0	Klf3
Psenen	4.47895e-08	0.200205	0.813	0.757	0.00144603	0_0	Psenen
Rpl26	4.87271e-08	0.141857	1	0.992	0.00157315	0_0	Rpl26
Frmd4b	4.94099e-08	0.174884	0.28	0.177	0.0015952	0_0	Frmd4b
Siglecg	5.06303e-08	0.122671	0.253	0.147	0.0016346	0_0	Siglecg
Rpl27a	5.17295e-08	0.139973	1	0.995	0.00167009	0_0	Rpl27a
Akr7a5	5.30059e-08	0.199913	0.307	0.211	0.00171129	0_0	Akr7a5
Rgs18	5.37261e-08	0.132085	0.318	0.198	0.00173455	0_0	Rgs18
Spag9	5.50414e-08	0.145665	0.863	0.85	0.00177701	0_0	Spag9
Cmpk1	6.54048e-08	0.204905	0.754	0.674	0.00211159	0_0	Cmpk1
Erp29	6.84053e-08	0.181383	0.973	0.892	0.00220847	0_0	Erp29
Gbp7	7.55852e-08	0.119979	0.421	0.299	0.00244027	0_0	Gbp7
Dennd1c	7.58368e-08	0.145831	0.318	0.204	0.00244839	0_0	Dennd1c
Nedd8	7.7911e-08	0.175993	0.949	0.88	0.00251536	0_0	Nedd8
Dguok	7.91474e-08	0.192151	0.432	0.324	0.00255527	0_0	Dguok
Prkar2a	8.17877e-08	0.195922	0.463	0.347	0.00264052	0_0	Prkar2a
Trpv2	8.76219e-08	0.198056	0.429	0.324	0.00282887	0_0	Trpv2
Casp1	9.56242e-08	0.187791	0.356	0.244	0.00308723	0_0	Casp1
Rpl30	9.7777e-08	0.157778	1	0.991	0.00315673	0_0	Rpl30
Ubc	1.18547e-07	0.129777	0.937	0.914	0.00382731	0_0	Ubc
Ubash3b	1.22896e-07	0.170634	0.379	0.265	0.00396769	0_0	Ubash3b
Stk24	1.25577e-07	0.189811	0.575	0.472	0.00405426	0_0	Stk24
Rpl8	1.2789e-07	0.138196	0.998	0.994	0.00412892	0_0	Rpl8
Aim2	1.2886e-07	0.199079	0.478	0.362	0.00416026	0_0	Aim2
Stk38l	1.31143e-07	0.131362	0.307	0.195	0.00423394	0_0	Stk38l
Dnajb14	1.31904e-07	0.210387	0.718	0.635	0.00425853	0_0	Dnajb14
Lipe	1.36412e-07	0.18262	0.32	0.219	0.00440405	0_0	Lipe
Pacs2	1.447e-07	0.187544	0.312	0.209	0.00467163	0_0	Pacs2
Rac1	1.48136e-07	0.171636	0.943	0.884	0.00478258	0_0	Rac1
Adgrg5	1.48243e-07	0.118874	0.451	0.307	0.00478603	0_0	Adgrg5
Snx3	1.52816e-07	0.228532	0.811	0.753	0.00493366	0_0	Snx3
Gng5	1.57336e-07	0.174069	0.985	0.943	0.00507961	0_0	Gng5
Rap1gds1	1.64158e-07	0.186205	0.402	0.297	0.00529983	0_0	Rap1gds1
Ahcyl2	1.66992e-07	0.193053	0.442	0.326	0.00539133	0_0	Ahcyl2
Polr2e	1.72136e-07	0.201709	0.672	0.563	0.00555741	0_0	Polr2e
Rps21	2.10737e-07	0.141779	1	0.993	0.00680365	0_0	Rps21
Wipf1	2.37494e-07	0.203129	0.667	0.589	0.0076675	0_0	Wipf1
Pfdn5	2.43227e-07	0.137214	0.975	0.955	0.00785257	0_0	Pfdn5
Cdh1	2.43707e-07	0.206492	0.349	0.228	0.00786807	0_0	Cdh1
Hs6st1	2.58262e-07	0.227576	0.371	0.27	0.00833799	0_0	Hs6st1
Arhgap45	2.59652e-07	0.176869	0.486	0.371	0.00838286	0_0	Arhgap45
Pvr	2.6672e-07	0.175193	0.455	0.331	0.00861105	0_0	Pvr
Rps27	2.74356e-07	0.139369	1	0.986	0.00885758	0_0	Rps27
Add3	2.7462e-07	0.16636	0.301	0.199	0.0088661	0_0	Add3
Relt	2.84133e-07	0.175374	0.261	0.167	0.00917323	0_0	Relt
Bnip2	2.88387e-07	0.186735	0.8	0.697	0.00931057	0_0	Bnip2
Clec10a	2.91037e-07	0.370652	0.469	0.338	0.00939614	0_0	Clec10a
Rpl5	3.04024e-07	0.143956	0.998	0.984	0.0098154	0_0	Rpl5
Cytip	3.31847e-07	0.133741	0.916	0.746	0.0107137	0_0	Cytip
Rpl37	3.45541e-07	0.1471	1	0.991	0.0111558	0_0	Rpl37
Mta3	3.67954e-07	0.188652	0.404	0.295	0.0118794	0_0	Mta3
Rps16	3.69975e-07	0.148504	1	0.992	0.0119447	0_0	Rps16
Hexa	4.26515e-07	0.134589	0.72	0.611	0.01377	0_0	Hexa
Was	4.85813e-07	0.228645	0.554	0.461	0.0156845	0_0	Was
Lztfl1	5.39182e-07	0.159384	0.379	0.272	0.0174075	0_0	Lztfl1
Rassf5	5.48266e-07	0.115647	0.533	0.399	0.0177008	0_0	Rassf5
Batf	5.51356e-07	0.18318	0.28	0.184	0.0178005	0_0	Batf
Ppp1r21	5.5172e-07	0.180231	0.398	0.299	0.0178123	0_0	Ppp1r21
Rpl15	5.52974e-07	0.151958	1	0.984	0.0178528	0_0	Rpl15
Pepd	5.74759e-07	0.219286	0.549	0.468	0.0185561	0_0	Pepd
Tm2d2	5.85777e-07	0.27109	0.554	0.488	0.0189118	0_0	Tm2d2
Dynll1	6.00906e-07	0.189845	0.966	0.928	0.0194002	0_0	Dynll1
Cd9	6.07921e-07	0.122051	0.556	0.413	0.0196267	0_0	Cd9
Mfsd1	6.07989e-07	0.199363	0.545	0.439	0.0196289	0_0	Mfsd1
B4galt1	6.37708e-07	0.168009	0.484	0.368	0.0205884	0_0	B4galt1
Rps6ka3	6.99863e-07	0.18541	0.465	0.367	0.0225951	0_0	Rps6ka3
Slc43a2	7.09723e-07	0.16025	0.444	0.333	0.0229134	0_0	Slc43a2
Tnfaip8l2	7.16883e-07	0.187243	0.509	0.4	0.0231446	0_0	Tnfaip8l2
Grk3	7.20199e-07	0.101817	0.629	0.499	0.0232516	0_0	Grk3
Lcp2	7.37697e-07	0.170128	0.48	0.36	0.0238166	0_0	Lcp2
Sgk1	8.11736e-07	0.257639	0.303	0.212	0.0262069	0_0	Sgk1
Ssbp4	8.15134e-07	0.243125	0.455	0.363	0.0263166	0_0	Ssbp4
Mtmr6	8.40142e-07	0.164525	0.394	0.294	0.027124	0_0	Mtmr6
Rpl22	8.58633e-07	0.130035	0.998	0.981	0.027721	0_0	Rpl22
Ddx5	8.70386e-07	0.123655	0.987	0.994	0.0281004	0_0	Ddx5
Hipk1	9.80277e-07	0.165225	0.629	0.54	0.0316482	0_0	Hipk1
Fam50a	9.95454e-07	0.175685	0.501	0.405	0.0321382	0_0	Fam50a
Lfng	1.01463e-06	0.185509	0.335	0.246	0.0327574	0_0	Lfng
Vgll4	1.03614e-06	0.103189	0.354	0.236	0.0334519	0_0	Vgll4
Pnrc1	1.05134e-06	0.148882	0.888	0.843	0.0339425	0_0	Pnrc1
Rnh1	1.07878e-06	0.165011	0.806	0.719	0.0348283	0_0	Rnh1
Lrrc8d	1.11233e-06	0.121942	0.404	0.293	0.0359116	0_0	Lrrc8d
Gde1	1.12738e-06	0.197151	0.362	0.274	0.0363974	0_0	Gde1
Rbms1	1.25921e-06	0.198642	0.646	0.574	0.0406536	0_0	Rbms1
Pigx	1.29523e-06	0.221231	0.352	0.27	0.0418167	0_0	Pigx
Il17ra	1.32299e-06	0.159313	0.364	0.261	0.0427127	0_0	Il17ra
Igsf8	1.7847e-06	0.198142	0.461	0.368	0.057619	0_0	Igsf8
Spata13	1.80928e-06	0.161202	0.267	0.179	0.0584126	0_0	Spata13
Txnrd1	1.9011e-06	0.161761	0.686	0.568	0.0613772	0_0	Txnrd1
Dok3	2.01701e-06	0.165398	0.261	0.177	0.0651192	0_0	Dok3
Tctex1d2	2.10405e-06	0.167124	0.463	0.358	0.0679294	0_0	Tctex1d2
Hexim1	2.16193e-06	0.241635	0.556	0.463	0.0697978	0_0	Hexim1
Wdr44	2.46981e-06	0.120386	0.251	0.163	0.0797378	0_0	Wdr44
Cd200r1	2.53249e-06	0.136366	0.253	0.158	0.0817613	0_0	Cd200r1
Rps6	2.54066e-06	0.131318	0.998	0.989	0.0820253	0_0	Rps6
Mpp6	2.55079e-06	0.174377	0.659	0.555	0.0823521	0_0	Mpp6
Gm26532	2.56982e-06	0.105561	0.377	0.272	0.0829667	0_0	Gm26532
Ubald2	2.59333e-06	0.222606	0.657	0.576	0.0837255	0_0	Ubald2
Pbxip1	2.61351e-06	0.137193	0.575	0.455	0.0843772	0_0	Pbxip1
Irak4	2.68514e-06	0.154701	0.263	0.178	0.0866899	0_0	Irak4
Mdp1	2.71535e-06	0.180101	0.459	0.361	0.0876649	0_0	Mdp1
Mbtd1	2.72524e-06	0.111879	0.509	0.399	0.0879845	0_0	Mbtd1
Cdc14a	2.74376e-06	0.11431	0.303	0.205	0.0885822	0_0	Cdc14a
Lemd2	2.80872e-06	0.169019	0.394	0.3	0.0906794	0_0	Lemd2
9130401M01Rik	2.91137e-06	0.168915	0.326	0.238	0.0939935	0_0	9130401M01Rik
Gabarapl2	3.0133e-06	0.170149	0.783	0.721	0.0972844	0_0	Gabarapl2
Osgep	3.16107e-06	0.201463	0.579	0.492	0.102055	0_0	Osgep
Fbxl20	3.40807e-06	0.141041	0.251	0.166	0.11003	0_0	Fbxl20
Sertad1	3.47265e-06	0.203479	0.488	0.401	0.112114	0_0	Sertad1
Znrd1	3.7735e-06	0.189302	0.575	0.495	0.121827	0_0	Znrd1
Cmip	3.89082e-06	0.134248	0.564	0.473	0.125615	0_0	Cmip
Sptlc2	3.8932e-06	0.201975	0.526	0.453	0.125692	0_0	Sptlc2
Gpi1	4.28765e-06	0.190549	0.838	0.776	0.138427	0_0	Gpi1
Rap1b	4.46346e-06	0.188941	0.966	0.912	0.144103	0_0	Rap1b
Ptpn12	4.59647e-06	0.118552	0.461	0.343	0.148397	0_0	Ptpn12
Slc9a3r1	4.75327e-06	0.148248	0.413	0.311	0.153459	0_0	Slc9a3r1
Rps18	4.9926e-06	0.11471	1	0.991	0.161186	0_0	Rps18
Lbh	5.00132e-06	0.1198	0.413	0.298	0.161467	0_0	Lbh
Tax1bp3	5.02937e-06	0.172749	0.371	0.286	0.162373	0_0	Tax1bp3
Mafb	5.06393e-06	0.275704	0.301	0.213	0.163489	0_0	Mafb
Plcb2	6.04797e-06	0.157148	0.36	0.266	0.195259	0_0	Plcb2
Nsa2	6.46052e-06	0.176494	0.92	0.887	0.208578	0_0	Nsa2
Arhgap25	6.57633e-06	0.169209	0.299	0.215	0.212317	0_0	Arhgap25
Mknk2	6.64792e-06	0.175458	0.648	0.574	0.214628	0_0	Mknk2
Vmp1	6.78011e-06	0.164125	0.581	0.499	0.218896	0_0	Vmp1
Ppp2r5c	7.46856e-06	0.147768	0.701	0.626	0.241122	0_0	Ppp2r5c
Plxnd1	7.68392e-06	0.144898	0.482	0.375	0.248075	0_0	Plxnd1
Ankrd11	9.4091e-06	0.12701	0.867	0.834	0.303773	0_0	Ankrd11
Gosr2	9.46922e-06	0.168865	0.493	0.407	0.305714	0_0	Gosr2
Lyn	9.47282e-06	0.111604	0.926	0.853	0.30583	0_0	Lyn
Prdx5	9.61004e-06	0.197919	0.853	0.787	0.31026	0_0	Prdx5
Sdccag8	1.08136e-05	0.111776	0.253	0.172	0.349118	0_0	Sdccag8
Rpl7a	1.09151e-05	0.113106	1	0.983	0.352395	0_0	Rpl7a
Trib1	1.17709e-05	0.142467	0.518	0.397	0.380025	0_0	Trib1
Borcs8	1.27183e-05	0.13407	0.619	0.537	0.410611	0_0	Borcs8
Clta	1.27481e-05	0.142613	0.979	0.928	0.411573	0_0	Clta
Lrmp	1.34085e-05	0.160534	0.484	0.399	0.432895	0_0	Lrmp
Cept1	1.46103e-05	0.141111	0.299	0.217	0.471693	0_0	Cept1
Hpcal1	1.53694e-05	0.154237	0.455	0.367	0.496201	0_0	Hpcal1
Mthfsl	1.70864e-05	0.137784	0.476	0.395	0.551635	0_0	Mthfsl
Cd69	1.70976e-05	0.145676	0.453	0.335	0.551997	0_0	Cd69
Ptpn1	1.72707e-05	0.107711	0.876	0.795	0.557585	0_0	Ptpn1
Jak1	1.91908e-05	0.113724	0.726	0.661	0.619575	0_0	Jak1
G6pdx	2.08777e-05	0.175233	0.28	0.202	0.674038	0_0	G6pdx
Tnip2	2.5422e-05	0.172879	0.331	0.255	0.820749	0_0	Tnip2
Atp13a3	2.63758e-05	0.188541	0.52	0.454	0.851544	0_0	Atp13a3
Dazap2	2.6784e-05	0.146364	0.853	0.812	0.864721	0_0	Dazap2
Nrip1	2.71723e-05	0.112245	0.606	0.549	0.877256	0_0	Nrip1
Ube2e3	2.76595e-05	0.166728	0.427	0.342	0.892986	0_0	Ube2e3
Rab8a	2.81694e-05	0.164334	0.665	0.615	0.909449	0_0	Rab8a
Bicd2	2.84284e-05	0.141217	0.299	0.222	0.91781	0_0	Bicd2
Plpbp	2.86383e-05	0.17003	0.392	0.315	0.924587	0_0	Plpbp
Gtf2b	2.9847e-05	0.215207	0.577	0.519	0.963609	0_0	Gtf2b
Epn1	3.06915e-05	0.132473	0.676	0.617	0.990876	0_0	Epn1
Arpc3	3.14296e-05	0.113337	0.983	0.948	1	0_0	Arpc3
Rnf145	3.27802e-05	0.106981	0.278	0.196	1	0_0	Rnf145
Lin54	3.40156e-05	0.143057	0.291	0.21	1	0_0	Lin54
Ddi2	3.49337e-05	0.157467	0.608	0.518	1	0_0	Ddi2
Mbnl2	3.60952e-05	0.117824	0.667	0.603	1	0_0	Mbnl2
Stat6	3.64929e-05	0.151386	0.423	0.336	1	0_0	Stat6
Sgk3	3.93782e-05	0.192423	0.579	0.506	1	0_0	Sgk3
Dnm2	3.96753e-05	0.149637	0.526	0.456	1	0_0	Dnm2
Meaf6	4.20254e-05	0.170259	0.354	0.281	1	0_0	Meaf6
Nfkbie	4.6034e-05	0.139569	0.505	0.419	1	0_0	Nfkbie
Rnpep	4.87108e-05	0.123866	0.457	0.358	1	0_0	Rnpep
Capns1	4.99663e-05	0.137144	0.832	0.79	1	0_0	Capns1
Zfp106	5.05595e-05	0.137419	0.779	0.711	1	0_0	Zfp106
Slc38a9	5.09053e-05	0.134989	0.324	0.242	1	0_0	Slc38a9
Capza2	5.39831e-05	0.128961	0.943	0.905	1	0_0	Capza2
Ebp	5.63597e-05	0.173059	0.543	0.479	1	0_0	Ebp
Atp8a1	5.6494e-05	0.115888	0.451	0.349	1	0_0	Atp8a1
Atp6v0a2	5.84528e-05	0.117862	0.459	0.364	1	0_0	Atp6v0a2
Rps14	5.96076e-05	0.103583	1	0.994	1	0_0	Rps14
Rpl24	6.25724e-05	0.112963	1	0.99	1	0_0	Rpl24
Asah1	6.37752e-05	0.15123	0.663	0.594	1	0_0	Asah1
Med13l	6.99382e-05	0.130284	0.568	0.486	1	0_0	Med13l
Sqstm1	7.0037e-05	0.141803	0.726	0.686	1	0_0	Sqstm1
Eif3f	7.05645e-05	0.103404	0.958	0.93	1	0_0	Eif3f
Cap1	7.19949e-05	0.132307	0.846	0.788	1	0_0	Cap1
Tut4	7.80612e-05	0.145839	0.484	0.413	1	0_0	Tut4
N4bp1	8.10595e-05	0.173145	0.583	0.512	1	0_0	N4bp1
Tmem50b	8.11771e-05	0.119549	0.478	0.379	1	0_0	Tmem50b
Prpf18	8.6744e-05	0.1316	0.343	0.265	1	0_0	Prpf18
Zfp710	8.77326e-05	0.166963	0.434	0.361	1	0_0	Zfp710
AI413582	8.83005e-05	0.131019	0.371	0.29	1	0_0	AI413582
Rnd3	9.10006e-05	0.274029	0.461	0.395	1	0_0	Rnd3
Eci2	9.6574e-05	0.176312	0.495	0.433	1	0_0	Eci2
Tmed5	0.000104878	0.117692	0.789	0.742	1	0_0	Tmed5
Slc12a6	0.000109108	0.11238	0.324	0.247	1	0_0	Slc12a6
Ncor2	0.00010968	0.135924	0.345	0.269	1	0_0	Ncor2
Cyth4	0.000110831	0.109464	0.865	0.782	1	0_0	Cyth4
Tkt	0.000123885	0.116205	0.815	0.731	1	0_0	Tkt
Asnsd1	0.000130571	0.168555	0.535	0.464	1	0_0	Asnsd1
Pdcd6	0.000135924	0.157781	0.669	0.626	1	0_0	Pdcd6
Rpp21	0.000139402	0.176033	0.562	0.499	1	0_0	Rpp21
Sgpp1	0.000139845	0.120863	0.314	0.236	1	0_0	Sgpp1
Plin2	0.000151103	0.23301	0.408	0.342	1	0_0	Plin2
Vps28	0.000152245	0.14387	0.655	0.6	1	0_0	Vps28
Taok3	0.000154161	0.143626	0.716	0.68	1	0_0	Taok3
Vamp4	0.000164384	0.151021	0.413	0.344	1	0_0	Vamp4
Rps27rt	0.00017311	0.152306	0.705	0.661	1	0_0	Rps27rt
Colgalt1	0.000173728	0.147893	0.594	0.526	1	0_0	Colgalt1
Rheb	0.000185215	0.137375	0.777	0.755	1	0_0	Rheb
Golm1	0.000188801	0.131749	0.299	0.228	1	0_0	Golm1
Degs1	0.000196447	0.163047	0.547	0.492	1	0_0	Degs1
Sec11a	0.00020209	0.136383	0.661	0.592	1	0_0	Sec11a
Uba52	0.000202692	0.115	0.966	0.931	1	0_0	Uba52
Dram2	0.000217189	0.136888	0.293	0.225	1	0_0	Dram2
Rpl9-ps6	0.000220626	0.170758	0.503	0.453	1	0_0	Rpl9-ps6
Map3k3	0.000233445	0.100329	0.286	0.213	1	0_0	Map3k3
Cpt1a	0.00023655	0.14306	0.267	0.204	1	0_0	Cpt1a
Ntpcr	0.000237167	0.229496	0.326	0.27	1	0_0	Ntpcr
Gusb	0.000237308	0.147274	0.651	0.582	1	0_0	Gusb
Tsg101	0.000246979	0.16177	0.488	0.436	1	0_0	Tsg101
Scp2	0.000254913	0.127933	0.829	0.794	1	0_0	Scp2
Lpxn	0.000255648	0.107364	0.267	0.198	1	0_0	Lpxn
Fam126a	0.000257682	0.101654	0.269	0.201	1	0_0	Fam126a
Dcaf12	0.000264281	0.150009	0.427	0.362	1	0_0	Dcaf12
Fuca2	0.000267029	0.104091	0.427	0.348	1	0_0	Fuca2
Plekha1	0.000273775	0.114418	0.469	0.388	1	0_0	Plekha1
Midn	0.000296877	0.136965	0.577	0.519	1	0_0	Midn
Aldh9a1	0.000322703	0.144349	0.32	0.253	1	0_0	Aldh9a1
Ndfip1	0.000343145	0.142877	0.693	0.657	1	0_0	Ndfip1
Atp6ap2	0.000346863	0.122428	0.806	0.743	1	0_0	Atp6ap2
Ost4	0.000354429	0.128163	0.907	0.848	1	0_0	Ost4
Ifi207	0.000368349	0.12331	0.68	0.6	1	0_0	Ifi207
Adprh	0.000375919	0.120881	0.478	0.417	1	0_0	Adprh
Trmt112	0.000424609	0.159888	0.735	0.674	1	0_0	Trmt112
Sdf2l1	0.000450927	0.249048	0.579	0.515	1	0_0	Sdf2l1
Exoc6	0.000460277	0.106518	0.316	0.245	1	0_0	Exoc6
Rab4b	0.000471543	0.120912	0.547	0.476	1	0_0	Rab4b
Akt1	0.000480716	0.153651	0.581	0.527	1	0_0	Akt1
Nup98	0.000498071	0.102542	0.606	0.543	1	0_0	Nup98
Mthfs	0.000505064	0.127603	0.465	0.403	1	0_0	Mthfs
Tbc1d5	0.000518504	0.131538	0.398	0.332	1	0_0	Tbc1d5
Elk3	0.000527218	0.119148	0.297	0.229	1	0_0	Elk3
Fbrsl1	0.000611505	0.121265	0.436	0.373	1	0_0	Fbrsl1
Csgalnact2	0.00061953	0.109389	0.288	0.227	1	0_0	Csgalnact2
Parp1	0.000644825	0.142045	0.571	0.494	1	0_0	Parp1
Ppp1r10	0.000656144	0.118371	0.644	0.6	1	0_0	Ppp1r10
Epb41l2	0.000684773	0.142146	0.594	0.533	1	0_0	Epb41l2
Dnaja1	0.000711431	0.175633	0.941	0.927	1	0_0	Dnaja1
Actr1b	0.000783819	0.114693	0.347	0.283	1	0_0	Actr1b
Cklf	0.00084626	0.147024	0.356	0.296	1	0_0	Cklf
Dcxr	0.00103939	0.146349	0.267	0.212	1	0_0	Dcxr
Pin4	0.00108189	0.146438	0.596	0.549	1	0_0	Pin4
Zfp992	0.00110249	0.12989	0.295	0.238	1	0_0	Zfp992
Vapb	0.00119486	0.179009	0.44	0.393	1	0_0	Vapb
Pmvk	0.00120456	0.105797	0.589	0.524	1	0_0	Pmvk
Mfsd10	0.00121299	0.149245	0.309	0.255	1	0_0	Mfsd10
Errfi1	0.00122317	0.114778	0.269	0.213	1	0_0	Errfi1
Kxd1	0.00125568	0.170813	0.497	0.449	1	0_0	Kxd1
Tprgl	0.00127548	0.105171	0.484	0.423	1	0_0	Tprgl
Ap1b1	0.00131012	0.108807	0.4	0.338	1	0_0	Ap1b1
Chmp2a	0.00132125	0.107229	0.853	0.813	1	0_0	Chmp2a
Snhg1	0.00137106	0.187358	0.655	0.6	1	0_0	Snhg1
Nipa2	0.00138165	0.119647	0.562	0.512	1	0_0	Nipa2
Khk	0.00138249	0.111048	0.261	0.201	1	0_0	Khk
Rpl29	0.00142735	0.122916	0.558	0.504	1	0_0	Rpl29
Csnk1g3	0.00152105	0.118679	0.415	0.358	1	0_0	Csnk1g3
Lrpap1	0.00158567	0.141531	0.429	0.384	1	0_0	Lrpap1
Pnpla7	0.00170866	0.103181	0.259	0.199	1	0_0	Pnpla7
Bcl10	0.00187214	0.140084	0.606	0.569	1	0_0	Bcl10
Smdt1	0.00190407	0.125262	0.956	0.91	1	0_0	Smdt1
Taf13	0.00198245	0.135055	0.377	0.318	1	0_0	Taf13
Plgrkt	0.00203378	0.117005	0.486	0.432	1	0_0	Plgrkt
Arl6ip5	0.00210767	0.110929	0.691	0.624	1	0_0	Arl6ip5
Hhex	0.00213152	0.102544	0.324	0.264	1	0_0	Hhex
Zfp703	0.0021499	0.15133	0.284	0.231	1	0_0	Zfp703
Zfand3	0.00221722	0.130575	0.482	0.438	1	0_0	Zfand3
Eif3h	0.00222443	0.102914	0.935	0.882	1	0_0	Eif3h
Atp7a	0.00223336	0.135155	0.276	0.218	1	0_0	Atp7a
Lsm10	0.00226369	0.115404	0.276	0.221	1	0_0	Lsm10
Higd2a	0.00228295	0.124149	0.634	0.605	1	0_0	Higd2a
Gpat4	0.0025813	0.107737	0.328	0.272	1	0_0	Gpat4
Chka	0.00266465	0.116272	0.364	0.312	1	0_0	Chka
Cir1	0.00269511	0.148842	0.373	0.327	1	0_0	Cir1
Hltf	0.00276385	0.117549	0.354	0.297	1	0_0	Hltf
Plekho2	0.00287437	0.102337	0.625	0.573	1	0_0	Plekho2
Mgst3	0.00308695	0.104594	0.335	0.278	1	0_0	Mgst3
Agtpbp1	0.00326701	0.114694	0.297	0.25	1	0_0	Agtpbp1
Rela	0.00329391	0.124911	0.434	0.386	1	0_0	Rela
Itgb1bp1	0.00351865	0.123641	0.377	0.335	1	0_0	Itgb1bp1
Atp6ap1	0.00360318	0.124916	0.577	0.533	1	0_0	Atp6ap1
Por	0.00364555	0.124855	0.286	0.237	1	0_0	Por
Cep83	0.0037542	0.111285	0.434	0.385	1	0_0	Cep83
Arpc4	0.00391256	0.111108	0.914	0.891	1	0_0	Arpc4
Asxl1	0.00391867	0.101662	0.261	0.209	1	0_0	Asxl1
Nup214	0.00394635	0.113293	0.354	0.304	1	0_0	Nup214
Stard3nl	0.00405266	0.103479	0.373	0.32	1	0_0	Stard3nl
Klf10	0.0041165	0.120752	0.312	0.259	1	0_0	Klf10
Btk	0.00432678	0.122218	0.425	0.37	1	0_0	Btk
Ap2a2	0.00437235	0.124274	0.514	0.458	1	0_0	Ap2a2
2810013P06Rik	0.00474469	0.126494	0.265	0.211	1	0_0	2810013P06Rik
Rhog	0.00497261	0.104654	0.691	0.651	1	0_0	Rhog
Cltb	0.00501773	0.100915	0.446	0.385	1	0_0	Cltb
Tmem14c	0.00501836	0.115819	0.857	0.8	1	0_0	Tmem14c
Man2a1	0.00514117	0.117876	0.493	0.439	1	0_0	Man2a1
Ctdnep1	0.00559466	0.141474	0.528	0.497	1	0_0	Ctdnep1
Nfu1	0.00601857	0.140255	0.497	0.453	1	0_0	Nfu1
Ubac2	0.00628406	0.163188	0.398	0.361	1	0_0	Ubac2
Dctn5	0.00663424	0.113835	0.32	0.272	1	0_0	Dctn5
Lrch4	0.00723766	0.11199	0.396	0.349	1	0_0	Lrch4
Paf1	0.00798633	0.106957	0.451	0.41	1	0_0	Paf1
Ninj1	0.00872543	0.145985	0.303	0.263	1	0_0	Ninj1
Med11	0.00994835	0.137323	0.343	0.299	1	0_0	Med11
Plbd11	4.98561e-189	1.92103	0.982	0.372	1.6096e-184	0_1	Plbd1
Xcr1	1.26059e-171	1.44651	0.43	0.026	4.0698e-167	0_1	Xcr1
2023-09-03	1.695e-163	1.25411	0.57	0.075	5.47231e-159	0_1	2023-09-03
Naaa	5.35139e-155	2.52856	0.867	0.352	1.7277e-150	0_1	Naaa
Ckb1	7.9313e-138	1.57093	0.966	0.47	2.56062e-133	0_1	Ckb
Tmsb101	1.97605e-123	1.36987	0.998	0.92	6.37966e-119	0_1	Tmsb10
S100a111	1.18128e-115	1.29402	0.998	0.885	3.81376e-111	0_1	S100a11
H2-DMb11	2.57309e-115	1.28806	0.975	0.669	8.30723e-111	0_1	H2-DMb1
Cd521	4.01604e-112	1.36143	0.991	0.819	1.29658e-107	0_1	Cd52
Taldo1	2.12699e-110	1.058	0.993	0.882	6.86698e-106	0_1	Taldo1
BC0285281	2.03466e-109	1.18102	0.797	0.32	6.56892e-105	0_1	BC028528
Ifi2051	5.87207e-108	0.9747	0.743	0.225	1.8958e-103	0_1	Ifi205
St3gal5	1.22674e-107	0.692748	0.486	0.087	3.96053e-103	0_1	St3gal5
Sdad1	6.62493e-107	1.08459	0.676	0.233	2.13886e-102	0_1	Sdad1
Aif11	6.50675e-104	1.40893	0.86	0.397	2.1007e-99	0_1	Aif1
Cst3	1.10366e-101	1.58703	1	0.987	3.56317e-97	0_1	Cst3
Tlr3	1.45246e-101	0.862418	0.448	0.08	4.68926e-97	0_1	Tlr3
Snx22	4.70339e-95	0.467198	0.306	0.031	1.51849e-90	0_1	Snx22
H2-DMa1	8.09165e-95	1.00746	0.993	0.707	2.61239e-90	0_1	H2-DMa
Olfm11	1.4941e-94	1.00787	0.903	0.446	4.82369e-90	0_1	Olfm1
H2-Ab11	3.18046e-93	1.24494	0.995	0.844	1.02681e-88	0_1	H2-Ab1
Coro1a1	1.59194e-92	0.937844	0.995	0.824	5.13958e-88	0_1	Coro1a
Naga1	5.34169e-90	0.932234	0.829	0.39	1.72456e-85	0_1	Naga
Rab7b	1.21221e-89	1.5696	0.608	0.223	3.9136e-85	0_1	Rab7b
Tmsb4x1	1.22402e-89	0.863953	1	0.999	3.95176e-85	0_1	Tmsb4x
Wdfy4	1.22998e-89	1.16841	0.689	0.279	3.97099e-85	0_1	Wdfy4
Ifi2111	5.15507e-89	0.916014	0.759	0.282	1.66431e-84	0_1	Ifi211
Gatm1	5.71747e-88	0.92794	0.811	0.352	1.84589e-83	0_1	Gatm
Ppt1	5.8605e-88	1.67144	0.8	0.458	1.89206e-83	0_1	Ppt1
Mctp1	1.70343e-87	0.536022	0.399	0.069	5.49952e-83	0_1	Mctp1
Tm6sf11	4.15908e-87	0.825336	0.838	0.361	1.34276e-82	0_1	Tm6sf1
Gm2a1	6.95536e-82	0.927062	0.991	0.822	2.24554e-77	0_1	Gm2a
Cd741	1.16712e-81	1.07142	1	0.936	3.76804e-77	0_1	Cd74
Actr31	2.94734e-81	0.780016	0.991	0.939	9.51547e-77	0_1	Actr3
Batf3	8.45436e-81	0.748673	0.606	0.178	2.72949e-76	0_1	Batf3
Alox5ap1	1.73518e-80	0.912805	0.986	0.645	5.60203e-76	0_1	Alox5ap
Unc1191	1.05261e-79	0.76605	0.644	0.248	3.39836e-75	0_1	Unc119
Pomp	1.65099e-79	0.767659	0.993	0.907	5.33022e-75	0_1	Pomp
Pak11	3.47617e-78	0.83211	0.885	0.511	1.12228e-73	0_1	Pak1
Rab32	4.92895e-77	0.688516	0.511	0.149	1.59131e-72	0_1	Rab32
H2-Aa1	3.27413e-76	1.02247	0.998	0.825	1.05705e-71	0_1	H2-Aa
Ece1	2.91479e-75	0.663138	0.678	0.246	9.41039e-71	0_1	Ece1
H2afy1	5.76836e-75	0.775162	0.991	0.903	1.86231e-70	0_1	H2afy
Cotl11	3.93346e-74	0.792084	0.923	0.589	1.26992e-69	0_1	Cotl1
Sdf2l11	6.13468e-72	1.07142	0.813	0.474	1.98058e-67	0_1	Sdf2l1
H2-Eb11	1.52214e-71	1.04501	0.998	0.833	4.91424e-67	0_1	H2-Eb1
Serf2	1.94471e-70	0.511535	1	0.98	6.2785e-66	0_1	Serf2
Actb	4.09089e-70	0.587989	1	1	1.32074e-65	0_1	Actb
Prkar2a1	6.75525e-69	0.757762	0.682	0.309	2.18093e-64	0_1	Prkar2a
Fgd2	2.4265e-68	0.749828	0.687	0.294	7.83396e-64	0_1	Fgd2
Arpc21	2.01389e-67	0.549907	0.995	0.973	6.50185e-63	0_1	Arpc2
Anxa6	7.06144e-67	0.677303	0.782	0.414	2.27979e-62	0_1	Anxa6
Gng101	2.0337e-66	0.724687	0.986	0.769	6.5658e-62	0_1	Gng10
Psmb8	2.15145e-66	0.699071	0.991	0.96	6.94596e-62	0_1	Psmb8
Lmo1	2.78311e-66	0.392313	0.306	0.052	8.98526e-62	0_1	Lmo1
Cyb5a1	1.06162e-65	0.702279	0.901	0.644	3.42744e-61	0_1	Cyb5a
Ciita1	2.34746e-65	0.750589	0.831	0.377	7.57878e-61	0_1	Ciita
Cd36	4.14967e-65	0.475021	0.275	0.041	1.33972e-60	0_1	Cd36
Tspo1	6.38709e-65	0.718644	0.998	0.93	2.06207e-60	0_1	Tspo
H2-Ob1	1.77787e-64	0.571256	0.628	0.217	5.73984e-60	0_1	H2-Ob
Itgae	2.22872e-64	0.575188	0.282	0.044	7.19542e-60	0_1	Itgae
Clic11	2.44072e-64	0.598898	0.993	0.937	7.87987e-60	0_1	Clic1
Ifitm31	3.22164e-62	1.13291	0.946	0.64	1.04011e-57	0_1	Ifitm3
Ppib1	8.13158e-62	0.617897	0.989	0.915	2.62528e-57	0_1	Ppib
Actg11	4.95079e-60	0.648179	1	0.994	1.59836e-55	0_1	Actg1
Myl6	4.13598e-58	0.491212	0.998	0.977	1.3353e-53	0_1	Myl6
Plekho11	6.0695e-58	0.673555	0.939	0.743	1.95954e-53	0_1	Plekho1
Psmb9	6.89799e-58	0.781413	0.964	0.834	2.22701e-53	0_1	Psmb9
Eps81	1.09618e-57	0.418903	0.439	0.121	3.53901e-53	0_1	Eps8
Man2b11	9.03846e-57	0.677128	0.93	0.704	2.91807e-52	0_1	Man2b1
Kdm7a1	1.132e-56	0.690479	0.813	0.465	3.65468e-52	0_1	Kdm7a
Psme1	1.44056e-55	0.579481	0.991	0.937	4.65084e-51	0_1	Psme1
Fgl21	7.48098e-55	0.570581	0.797	0.368	2.41524e-50	0_1	Fgl2
Lrrk2	1.61635e-54	0.366295	0.378	0.098	5.21838e-50	0_1	Lrrk2
Ahr1	1.26127e-52	0.664375	0.689	0.325	4.07201e-48	0_1	Ahr
Trerf11	2.57858e-52	0.507585	0.615	0.247	8.32495e-48	0_1	Trerf1
Smdt11	4.0741e-52	0.581918	0.995	0.904	1.31532e-47	0_1	Smdt1
Arpc1b1	2.12242e-51	0.478513	0.995	0.966	6.85225e-47	0_1	Arpc1b
Lyz21	5.0122e-51	0.376582	0.824	0.456	1.61819e-46	0_1	Lyz2
Fuca11	5.90687e-51	0.588175	0.923	0.685	1.90703e-46	0_1	Fuca1
Camk1d1	6.18016e-51	0.693064	0.734	0.389	1.99527e-46	0_1	Camk1d
Rps111	8.06494e-51	0.394233	1	0.99	2.60377e-46	0_1	Rps11
Psma7	1.69334e-50	0.552537	0.989	0.915	5.46693e-46	0_1	Psma7
Ifitm21	5.00142e-50	1.01768	0.946	0.667	1.61471e-45	0_1	Ifitm2
Cd300c21	5.48024e-50	0.604826	0.727	0.347	1.76929e-45	0_1	Cd300c2
Ms4a6c1	5.52449e-50	0.69574	0.89	0.503	1.78358e-45	0_1	Ms4a6c
Havcr21	8.97322e-50	0.565944	0.565	0.226	2.897e-45	0_1	Havcr2
2023-03-11	1.92281e-49	0.516066	0.572	0.216	6.20779e-45	0_1	2023-03-01
Ptpn181	3.35886e-49	0.628312	0.95	0.788	1.08441e-44	0_1	Ptpn18
Ctnnbip11	6.17697e-49	0.55991	0.642	0.323	1.99424e-44	0_1	Ctnnbip1
Cfl1	1.07502e-48	0.473277	0.995	0.975	3.4707e-44	0_1	Cfl1
Rtl8b	2.16284e-47	0.434432	0.322	0.085	6.98273e-43	0_1	Rtl8b
Gdi21	3.05886e-47	0.535341	0.984	0.94	9.87553e-43	0_1	Gdi2
Gnai21	1.81673e-46	0.435954	0.995	0.961	5.86531e-42	0_1	Gnai2
Picalm1	4.7529e-46	0.564267	0.971	0.825	1.53447e-41	0_1	Picalm
Rnh11	1.34649e-45	0.671033	0.896	0.703	4.34713e-41	0_1	Rnh1
Ccdc121	3.36896e-45	0.557321	0.939	0.78	1.08767e-40	0_1	Ccdc12
Acvrl1	4.20886e-45	0.374662	0.329	0.089	1.35883e-40	0_1	Acvrl1
Slc31a2	2.13951e-44	0.435185	0.41	0.141	6.90741e-40	0_1	Slc31a2
Timeless	2.6631e-44	0.301614	0.293	0.073	8.59783e-40	0_1	Timeless
Gmfg1	3.71715e-44	0.614435	0.932	0.719	1.20008e-39	0_1	Gmfg
Rab431	1.24186e-43	0.67766	0.836	0.579	4.00935e-39	0_1	Rab43
Commd81	1.89353e-43	0.623904	0.75	0.48	6.11328e-39	0_1	Commd8
Pnp1	3.91581e-43	0.635425	0.827	0.571	1.26422e-38	0_1	Pnp
Rtl8a	4.33373e-43	0.471885	0.387	0.131	1.39915e-38	0_1	Rtl8a
Ifngr11	5.68698e-43	0.561056	0.815	0.487	1.83604e-38	0_1	Ifngr1
Dna21	1.12524e-42	0.399713	0.432	0.155	3.63282e-38	0_1	Dna2
Pdia3	6.45048e-42	0.656062	0.964	0.894	2.08254e-37	0_1	Pdia3
Crip1	8.63384e-41	0.478581	0.991	0.952	2.78743e-36	0_1	Crip1
Evl1	1.65269e-40	0.363004	0.462	0.172	5.33572e-36	0_1	Evl
Otulinl1	2.11176e-40	0.528276	0.766	0.462	6.81781e-36	0_1	Otulinl
Txndc15	5.88706e-40	0.549812	0.64	0.358	1.90064e-35	0_1	Txndc15
Napsa1	5.89977e-40	0.567532	0.959	0.731	1.90474e-35	0_1	Napsa
Fam49b1	8.55435e-40	0.490704	0.962	0.823	2.76177e-35	0_1	Fam49b
Arsb	9.03687e-40	0.675511	0.689	0.401	2.91755e-35	0_1	Arsb
Parvg1	4.10259e-39	0.359928	0.471	0.18	1.32452e-34	0_1	Parvg
Vrk11	4.39364e-39	0.545581	0.732	0.431	1.41849e-34	0_1	Vrk1
Rbm3	8.3336e-39	0.486823	0.995	0.928	2.6905e-34	0_1	Rbm3
Fcgrt1	1.78023e-38	0.674818	0.745	0.411	5.74747e-34	0_1	Fcgrt
Rbpj1	1.96352e-38	0.567248	0.847	0.637	6.33923e-34	0_1	Rbpj
Sh3bp11	2.09231e-38	0.438479	0.626	0.304	6.75503e-34	0_1	Sh3bp1
Atox11	2.22738e-38	0.542622	0.995	0.898	7.1911e-34	0_1	Atox1
Fnbp1	2.26376e-38	0.562725	0.865	0.648	7.30854e-34	0_1	Fnbp1
1700025G04Rik1	3.57535e-38	0.348961	0.552	0.237	1.1543e-33	0_1	1700025G04Rik
Efhd21	5.15388e-38	0.522139	0.957	0.751	1.66393e-33	0_1	Efhd2
Ccnd31	5.6231e-38	0.536945	0.795	0.475	1.81542e-33	0_1	Ccnd3
Arhgap181	2.07549e-37	0.49209	0.669	0.368	6.70072e-33	0_1	Arhgap18
2310040G24Rik	2.55717e-37	0.326522	0.297	0.089	8.25583e-33	0_1	2310040G24Rik
Arpc31	2.81043e-37	0.392756	0.993	0.947	9.07348e-33	0_1	Arpc3
Spg21	4.10806e-37	0.510202	0.718	0.452	1.32629e-32	0_1	Spg21
Akr1a1	4.56531e-37	0.507539	0.975	0.875	1.47391e-32	0_1	Akr1a1
Pfkp1	4.60873e-37	0.521232	0.779	0.501	1.48793e-32	0_1	Pfkp
Cdc421	6.88252e-37	0.36508	0.998	0.966	2.22202e-32	0_1	Cdc42
Tiam11	8.51356e-37	0.369094	0.55	0.249	2.7486e-32	0_1	Tiam1
Gpr1411	1.33732e-36	0.395069	0.525	0.21	4.31753e-32	0_1	Gpr141
Cd141	1.68953e-36	0.46226	0.664	0.318	5.45464e-32	0_1	Cd14
Myl12b1	2.80972e-36	0.458908	0.964	0.855	9.07119e-32	0_1	Myl12b
Znrd11	3.20349e-36	0.431163	0.759	0.463	1.03425e-31	0_1	Znrd1
Pfn1	3.50781e-36	0.404076	1	0.984	1.1325e-31	0_1	Pfn1
Psma4	4.49191e-36	0.498854	0.935	0.796	1.45021e-31	0_1	Psma4
Gng21	4.82275e-36	0.486191	0.809	0.486	1.55702e-31	0_1	Gng2
Htr71	6.58001e-36	0.363297	0.462	0.18	2.12436e-31	0_1	Htr7
Rasgrp41	3.09414e-35	0.30979	0.36	0.121	9.98943e-31	0_1	Rasgrp4
Amz11	5.7872e-35	0.36241	0.495	0.211	1.8684e-30	0_1	Amz1
Lgals31	9.26319e-35	0.630983	0.98	0.864	2.99062e-30	0_1	Lgals3
2023-09-06	1.63795e-34	0.420135	0.57	0.275	5.28811e-30	0_1	2023-09-06
Tmem50b1	1.67051e-34	0.476901	0.637	0.352	5.39323e-30	0_1	Tmem50b
B3gnt5	2.20955e-34	0.344006	0.365	0.128	7.13353e-30	0_1	B3gnt5
Gpsm31	2.4478e-34	0.458202	0.883	0.637	7.90272e-30	0_1	Gpsm3
Sla1	3.24967e-34	0.462218	0.795	0.478	1.04916e-29	0_1	Sla
Slamf81	5.62113e-34	0.335165	0.347	0.117	1.81478e-29	0_1	Slamf8
Hck1	1.81868e-33	0.419537	0.703	0.378	5.8716e-29	0_1	Hck
Slamf7	1.96462e-33	0.354246	0.514	0.218	6.34276e-29	0_1	Slamf7
Ldha	2.04287e-33	0.446995	0.971	0.829	6.5954e-29	0_1	Ldha
Ppm1m	2.9974e-33	0.463907	0.768	0.508	9.67711e-29	0_1	Ppm1m
Tpm3	6.946e-33	0.382369	0.993	0.972	2.24252e-28	0_1	Tpm3
BC035044	1.00185e-32	0.248545	0.273	0.077	3.23446e-28	0_1	BC035044
Slc25a20	1.71521e-32	0.355526	0.473	0.216	5.53755e-28	0_1	Slc25a20
Zyx	2.02463e-32	0.508527	0.887	0.619	6.53652e-28	0_1	Zyx
Sem1	3.4672e-32	0.359294	0.991	0.949	1.11939e-27	0_1	Sem1
Zdhhc23	5.18712e-32	0.301918	0.322	0.109	1.67466e-27	0_1	Zdhhc23
Tnni2	6.80854e-32	0.51585	0.475	0.226	2.19814e-27	0_1	Tnni2
Orai11	1.09083e-31	0.496517	0.811	0.564	3.52174e-27	0_1	Orai1
Lsr1	1.22356e-31	0.292836	0.365	0.132	3.95025e-27	0_1	Lsr
Cysltr11	3.54296e-31	0.359902	0.482	0.211	1.14384e-26	0_1	Cysltr1
Pim11	6.80746e-31	0.461324	0.919	0.585	2.19779e-26	0_1	Pim1
Ncoa7	1.42113e-30	0.206608	0.669	0.374	4.5881e-26	0_1	Ncoa7
Pdia6	1.64083e-30	0.63884	0.892	0.756	5.29741e-26	0_1	Pdia6
Bcl2a1d1	2.29327e-30	0.210482	0.829	0.433	7.40381e-26	0_1	Bcl2a1d
Capzb	2.86044e-30	0.374334	0.975	0.917	9.23495e-26	0_1	Capzb
Arhgdib1	3.76977e-30	0.469378	0.98	0.839	1.21707e-25	0_1	Arhgdib
Atp8b41	4.5564e-30	0.254827	0.345	0.125	1.47103e-25	0_1	Atp8b4
Slc25a38	5.32529e-30	0.245551	0.358	0.134	1.71927e-25	0_1	Slc25a38
Shtn1	5.69237e-30	0.562339	0.777	0.519	1.83778e-25	0_1	Shtn1
Atp6v0a21	6.90212e-30	0.412448	0.601	0.339	2.22835e-25	0_1	Atp6v0a2
Mpp61	8.53348e-30	0.432	0.782	0.534	2.75503e-25	0_1	Mpp6
Eef1b2	9.89474e-30	0.415151	0.998	0.968	3.19452e-25	0_1	Eef1b2
Myadm1	1.00409e-29	0.384214	0.797	0.522	3.24171e-25	0_1	Myadm
Hcls11	1.23137e-29	0.415853	0.896	0.7	3.97546e-25	0_1	Hcls1
Agpat3	1.60216e-29	0.35401	0.309	0.114	5.17258e-25	0_1	Agpat3
Sigmar1	1.65947e-29	0.339364	0.484	0.236	5.3576e-25	0_1	Sigmar1
Ass1	2.32192e-29	0.294802	0.619	0.303	7.4963e-25	0_1	Ass1
Ifitm11	2.33559e-29	0.960117	0.489	0.225	7.54045e-25	0_1	Ifitm1
Anpep	2.35595e-29	0.330381	0.41	0.177	7.60619e-25	0_1	Anpep
Ubash3b1	2.54072e-29	0.342634	0.507	0.244	8.20271e-25	0_1	Ubash3b
Nr4a21	2.74434e-29	0.501844	0.725	0.432	8.86011e-25	0_1	Nr4a2
Tmem2561	2.86277e-29	0.439805	0.874	0.688	9.24245e-25	0_1	Tmem256
Dpysl21	3.50123e-29	0.392819	0.671	0.39	1.13037e-24	0_1	Dpysl2
Phf11a	3.96045e-29	0.33535	0.457	0.2	1.27863e-24	0_1	Phf11a
Baz1a1	4.28706e-29	0.485586	0.899	0.726	1.38408e-24	0_1	Baz1a
Gnb2	4.55084e-29	0.409548	0.98	0.891	1.46924e-24	0_1	Gnb2
H3f3a1	9.17257e-29	0.316915	1	0.985	2.96136e-24	0_1	H3f3a
Calr	1.20175e-28	0.552595	0.984	0.917	3.87984e-24	0_1	Calr
Gm63771	1.26365e-28	0.406542	0.486	0.228	4.07969e-24	0_1	Gm6377
Cd831	1.4167e-28	0.303167	0.709	0.369	4.57383e-24	0_1	Cd83
Rac11	3.13195e-28	0.353027	0.971	0.88	1.01115e-23	0_1	Rac1
Snx31	3.19467e-28	0.407894	0.894	0.739	1.0314e-23	0_1	Snx3
H2-Oa1	3.24113e-28	0.402507	0.655	0.337	1.0464e-23	0_1	H2-Oa
Vrk2	3.2641e-28	0.305766	0.507	0.242	1.05381e-23	0_1	Vrk2
Mkrn11	4.97784e-28	0.39668	0.885	0.711	1.6071e-23	0_1	Mkrn1
Dbnl	1.20239e-27	0.420366	0.876	0.702	3.88191e-23	0_1	Dbnl
Prdx1	3.21536e-27	0.481356	0.968	0.906	1.03808e-22	0_1	Prdx1
Atf31	3.75193e-27	0.547683	0.716	0.396	1.21131e-22	0_1	Atf3
Slc8b1	3.76886e-27	0.297938	0.329	0.126	1.21678e-22	0_1	Slc8b1
Sema4a1	4.36029e-27	0.279084	0.547	0.263	1.40772e-22	0_1	Sema4a
Glrx	6.64071e-27	0.383103	0.538	0.297	2.14395e-22	0_1	Glrx
Eif3k1	7.08723e-27	0.377035	0.962	0.854	2.28811e-22	0_1	Eif3k
Ncf41	7.63246e-27	0.484561	0.836	0.646	2.46414e-22	0_1	Ncf4
Gpd2	8.77081e-27	0.32353	0.527	0.273	2.83166e-22	0_1	Gpd2
Tbc1d91	1.09536e-26	0.299817	0.563	0.284	3.53637e-22	0_1	Tbc1d9
Ifitm61	2.01268e-26	0.657284	0.327	0.127	6.49793e-22	0_1	Ifitm6
Tor1a	2.89019e-26	0.388103	0.626	0.388	9.33097e-22	0_1	Tor1a
Ppfibp2	2.9028e-26	0.233416	0.365	0.147	9.37167e-22	0_1	Ppfibp2
Timm10b1	2.99629e-26	0.475651	0.939	0.78	9.67352e-22	0_1	Timm10b
Cd481	3.60983e-26	0.405406	0.779	0.517	1.16543e-21	0_1	Cd48
Rps51	3.74902e-26	0.299482	1	0.989	1.21037e-21	0_1	Rps5
Irf51	3.87281e-26	0.471991	0.739	0.523	1.25034e-21	0_1	Irf5
H2afz1	4.93908e-26	0.426447	0.993	0.96	1.59458e-21	0_1	H2afz
Txndc16	7.70362e-26	0.44567	0.336	0.132	2.48711e-21	0_1	Txndc16
Rpl14	1.05146e-25	0.314309	1	0.98	3.39465e-21	0_1	Rpl14
Nt5c	1.17822e-25	0.377556	0.809	0.612	3.80389e-21	0_1	Nt5c
Nap1l1	1.75492e-25	0.402264	0.98	0.871	5.66575e-21	0_1	Nap1l1
Rps61	2.9144e-25	0.290972	1	0.989	9.40914e-21	0_1	Rps6
Cd861	5.11318e-25	0.207656	0.761	0.41	1.65079e-20	0_1	Cd86
Erlin1	5.31806e-25	0.349038	0.538	0.295	1.71694e-20	0_1	Erlin1
Ms4a4c1	5.6042e-25	0.420495	0.714	0.435	1.80932e-20	0_1	Ms4a4c
Psmb4	6.35273e-25	0.380033	0.944	0.813	2.05098e-20	0_1	Psmb4
Dctpp1	6.50787e-25	0.449265	0.644	0.413	2.10107e-20	0_1	Dctpp1
Acox31	8.5066e-25	0.288312	0.466	0.219	2.74636e-20	0_1	Acox3
Rps27a1	8.73806e-25	0.297676	1	0.996	2.82108e-20	0_1	Rps27a
Bloc1s2	2.27939e-24	0.320854	0.892	0.685	7.35901e-20	0_1	Bloc1s2
Cbfa2t31	2.47269e-24	0.286066	0.782	0.473	7.98308e-20	0_1	Cbfa2t3
Twf21	3.52454e-24	0.406848	0.811	0.618	1.1379e-19	0_1	Twf2
Zbp1	6.42661e-24	0.355289	0.595	0.33	2.07483e-19	0_1	Zbp1
Isyna1	7.13828e-24	0.286801	0.399	0.191	2.3046e-19	0_1	Isyna1
H2-DMb21	7.32571e-24	0.270218	0.61	0.311	2.36511e-19	0_1	H2-DMb2
Nedd81	8.0292e-24	0.354101	0.971	0.877	2.59223e-19	0_1	Nedd8
Trim35	8.19696e-24	0.446966	0.588	0.369	2.64639e-19	0_1	Trim35
Lpcat21	9.22929e-24	0.253196	0.41	0.182	2.97968e-19	0_1	Lpcat2
Rps31	9.76858e-24	0.277747	1	0.987	3.15379e-19	0_1	Rps3
Casp61	1.04085e-23	0.330178	0.464	0.237	3.36039e-19	0_1	Casp6
Ifi35	1.34741e-23	0.380908	0.743	0.527	4.35013e-19	0_1	Ifi35
Adrb2	1.61935e-23	0.264208	0.34	0.14	5.22807e-19	0_1	Adrb2
Itgb71	2.41098e-23	0.359782	0.694	0.418	7.78384e-19	0_1	Itgb7
Snx201	2.59108e-23	0.305868	0.829	0.551	8.3653e-19	0_1	Snx20
Smim31	2.94791e-23	0.253177	0.579	0.303	9.51734e-19	0_1	Smim3
Id2	3.10678e-23	0.16155	0.777	0.547	1.00302e-18	0_1	Id2
Arhgap261	3.2656e-23	0.231116	0.365	0.155	1.0543e-18	0_1	Arhgap26
Fem1c1	4.21742e-23	0.375184	0.673	0.444	1.36159e-18	0_1	Fem1c
Hfe1	5.48315e-23	0.311479	0.378	0.171	1.77024e-18	0_1	Hfe
Ifi204	8.75058e-23	0.375398	0.664	0.426	2.82512e-18	0_1	Ifi204
Itpripl1	1.11272e-22	0.229328	0.279	0.107	3.59242e-18	0_1	Itpripl1
Ndufa61	1.24296e-22	0.37146	0.966	0.838	4.01288e-18	0_1	Ndufa6
Tspan33	1.52725e-22	0.177978	0.383	0.167	4.93071e-18	0_1	Tspan33
P2ry61	1.62069e-22	0.26155	0.417	0.191	5.2324e-18	0_1	P2ry6
Phf11b	3.55957e-22	0.232101	0.721	0.432	1.14921e-17	0_1	Phf11b
Ms4a6b1	5.06705e-22	0.309816	0.586	0.316	1.6359e-17	0_1	Ms4a6b
Emilin21	9.67722e-22	0.402959	0.556	0.321	3.12429e-17	0_1	Emilin2
Rpl10	9.69297e-22	0.283782	1	0.978	3.12938e-17	0_1	Rpl10
Rplp01	1.61109e-21	0.271195	1	0.991	5.20139e-17	0_1	Rplp0
Ap2a21	2.09596e-21	0.334288	0.669	0.431	6.7668e-17	0_1	Ap2a2
Limd21	2.22324e-21	0.353015	0.727	0.476	7.17774e-17	0_1	Limd2
Ssbp41	2.34731e-21	0.319911	0.563	0.345	7.5783e-17	0_1	Ssbp4
Plscr3	2.47951e-21	0.240492	0.309	0.131	8.00509e-17	0_1	Plscr3
Rpl61	4.36092e-21	0.238149	0.998	0.993	1.40792e-16	0_1	Rpl6
Atpif1	4.4955e-21	0.422787	0.957	0.825	1.45137e-16	0_1	Atpif1
Evi2	4.86463e-21	0.230361	0.349	0.159	1.57055e-16	0_1	Evi2
Ptma	6.05263e-21	0.263018	1	0.994	1.95409e-16	0_1	Ptma
Ccdc86	8.92945e-21	0.355655	0.538	0.326	2.88287e-16	0_1	Ccdc86
Trpv21	9.44416e-21	0.288724	0.536	0.306	3.04905e-16	0_1	Trpv2
Mndal1	1.25097e-20	0.337049	0.905	0.706	4.03874e-16	0_1	Mndal
Wfdc171	1.3939e-20	0.205682	0.509	0.249	4.50022e-16	0_1	Wfdc17
Btg21	1.56151e-20	0.395398	0.921	0.684	5.04133e-16	0_1	Btg2
Akr7a51	1.84384e-20	0.285854	0.392	0.197	5.95283e-16	0_1	Akr7a5
Cpne3	1.9297e-20	0.337485	0.75	0.528	6.23002e-16	0_1	Cpne3
Hps3	2.06022e-20	0.25283	0.417	0.213	6.65141e-16	0_1	Hps3
Arhgap151	2.34301e-20	0.229353	0.61	0.343	7.56441e-16	0_1	Arhgap15
Apoe1	3.15485e-20	0.232841	0.48	0.256	1.01854e-15	0_1	Apoe
Hacd2	4.47718e-20	0.279286	0.423	0.226	1.44546e-15	0_1	Hacd2
Gusb1	4.71089e-20	0.434269	0.732	0.568	1.52091e-15	0_1	Gusb
Arrb1	4.86257e-20	0.159045	0.261	0.103	1.56988e-15	0_1	Arrb1
Rpl221	5.43331e-20	0.265978	1	0.981	1.75414e-15	0_1	Rpl22
Rpl181	6.20999e-20	0.256982	1	0.993	2.00489e-15	0_1	Rpl18
Prkx	6.28166e-20	0.27059	0.486	0.26	2.02803e-15	0_1	Prkx
Flot11	6.42862e-20	0.307561	0.5	0.27	2.07548e-15	0_1	Flot1
Aldh9a11	7.47838e-20	0.294004	0.435	0.233	2.41439e-15	0_1	Aldh9a1
Myo9a	8.46185e-20	0.280713	0.514	0.292	2.73191e-15	0_1	Myo9a
Tmpo	9.49696e-20	0.269356	0.743	0.483	3.06609e-15	0_1	Tmpo
Sdc3	1.0587e-19	0.305242	0.678	0.424	3.41801e-15	0_1	Sdc3
Cnn2	1.15452e-19	0.188202	0.775	0.487	3.72737e-15	0_1	Cnn2
Btf3	1.22169e-19	0.269833	0.991	0.943	3.94424e-15	0_1	Btf3
Selenow	1.29356e-19	0.403782	0.935	0.866	4.17626e-15	0_1	Selenow
Plin21	1.41289e-19	0.314022	0.527	0.321	4.56151e-15	0_1	Plin2
Rpl10a	1.79621e-19	0.261481	1	0.98	5.79906e-15	0_1	Rpl10a
Cdk14	1.81442e-19	0.292791	0.489	0.288	5.85784e-15	0_1	Cdk14
Capza21	2.27213e-19	0.292811	0.971	0.901	7.33557e-15	0_1	Capza2
Scp21	2.40874e-19	0.288118	0.93	0.776	7.77661e-15	0_1	Scp2
Lgals9	2.69562e-19	0.334663	0.554	0.321	8.70281e-15	0_1	Lgals9
Tmem2381	3.22201e-19	0.246235	0.372	0.189	1.04022e-14	0_1	Tmem238
Fbxo4	3.40628e-19	0.182055	0.273	0.113	1.09972e-14	0_1	Fbxo4
Rgs21	3.80529e-19	0.371454	0.77	0.566	1.22854e-14	0_1	Rgs2
Ppp1ca	4.67062e-19	0.314873	0.955	0.855	1.50791e-14	0_1	Ppp1ca
Eif5a	5.12123e-19	0.248706	0.982	0.915	1.65339e-14	0_1	Eif5a
Psmb10	7.10642e-19	0.321309	0.878	0.732	2.29431e-14	0_1	Psmb10
Hspa81	7.67628e-19	0.302112	0.998	0.993	2.47829e-14	0_1	Hspa8
Lmnb11	8.90651e-19	0.304283	0.791	0.544	2.87547e-14	0_1	Lmnb1
Ubfd1	9.38869e-19	0.295937	0.547	0.337	3.03114e-14	0_1	Ubfd1
Rpl151	1.12719e-18	0.244512	1	0.985	3.63913e-14	0_1	Rpl15
Rala	1.12891e-18	0.29475	0.881	0.707	3.64469e-14	0_1	Rala
Cycs	1.15922e-18	0.330741	0.919	0.754	3.74254e-14	0_1	Cycs
Clec9a	1.19461e-18	0.194768	0.291	0.12	3.85678e-14	0_1	Clec9a
Ap1s3	1.19781e-18	0.180072	0.286	0.122	3.86714e-14	0_1	Ap1s3
Hsd17b12	1.4369e-18	0.326047	0.658	0.464	4.63903e-14	0_1	Hsd17b12
Gpr65	1.53684e-18	0.33917	0.518	0.301	4.96168e-14	0_1	Gpr65
Psap	1.84367e-18	0.431495	0.991	0.977	5.95228e-14	0_1	Psap
Flna	1.90446e-18	0.326288	0.854	0.597	6.14856e-14	0_1	Flna
Snrpa	2.38597e-18	0.279549	0.568	0.355	7.70309e-14	0_1	Snrpa
Fxyd51	3.24714e-18	0.324262	0.984	0.757	1.04834e-13	0_1	Fxyd5
Ranbp1	4.05517e-18	0.264851	0.885	0.705	1.30921e-13	0_1	Ranbp1
Cmtm6	4.61949e-18	0.329665	0.617	0.402	1.4914e-13	0_1	Cmtm6
Cuta	7.71435e-18	0.289196	0.739	0.543	2.49058e-13	0_1	Cuta
Rnf1411	1.05711e-17	0.262787	0.347	0.174	3.41288e-13	0_1	Rnf141
Myo1f1	1.15586e-17	0.260789	0.565	0.341	3.7317e-13	0_1	Myo1f
Cd24a	1.31658e-17	0.419122	0.329	0.159	4.25057e-13	0_1	Cd24a
Myl12a	1.35753e-17	0.249991	0.93	0.828	4.38278e-13	0_1	Myl12a
Notch2	1.70717e-17	0.253262	0.534	0.318	5.5116e-13	0_1	Notch2
Tkt1	1.95206e-17	0.345968	0.865	0.723	6.30222e-13	0_1	Tkt
Rps26	2.68829e-17	0.234006	1	0.988	8.67914e-13	0_1	Rps26
Tnfaip8l21	2.8378e-17	0.283036	0.613	0.383	9.16183e-13	0_1	Tnfaip8l2
Ccdc102a	4.23876e-17	0.162951	0.277	0.119	1.36848e-12	0_1	Ccdc102a
Rpsa1	4.49711e-17	0.244978	1	0.998	1.45189e-12	0_1	Rpsa
Tbxas11	4.61092e-17	0.219193	0.282	0.127	1.48864e-12	0_1	Tbxas1
Map4k1	4.89507e-17	0.252177	0.437	0.23	1.58037e-12	0_1	Map4k1
Rps4x1	5.48361e-17	0.236198	1	0.99	1.77038e-12	0_1	Rps4x
Klrb1b1	5.73353e-17	0.253453	0.284	0.125	1.85107e-12	0_1	Klrb1b
Rpl28	6.85158e-17	0.222234	1	0.995	2.21203e-12	0_1	Rpl28
Psme2	8.33234e-17	0.104126	0.937	0.862	2.6901e-12	0_1	Psme2
Fbl	8.7861e-17	0.28563	0.89	0.689	2.83659e-12	0_1	Fbl
Uck21	8.89825e-17	0.318709	0.601	0.39	2.8728e-12	0_1	Uck2
Rpl111	9.03395e-17	0.216985	1	0.996	2.91661e-12	0_1	Rpl11
Tep11	9.75878e-17	0.317906	0.563	0.368	3.15062e-12	0_1	Tep1
Unc119b	1.25266e-16	0.17016	0.264	0.113	4.04422e-12	0_1	Unc119b
Hipk2	1.37859e-16	0.301611	0.673	0.482	4.45079e-12	0_1	Hipk2
Tap1	1.55197e-16	0.255492	0.869	0.671	5.01055e-12	0_1	Tap1
Esyt1	1.57899e-16	0.241272	0.617	0.377	5.09777e-12	0_1	Esyt1
Cxcl9	1.60305e-16	0.179196	0.345	0.167	5.17545e-12	0_1	Cxcl9
Isg20	1.65243e-16	0.216042	0.345	0.168	5.33487e-12	0_1	Isg20
Plekho21	1.85437e-16	0.324405	0.739	0.553	5.98682e-12	0_1	Plekho2
Mcm7	1.97899e-16	0.239661	0.309	0.15	6.38916e-12	0_1	Mcm7
Csf2ra1	2.11693e-16	0.329888	0.813	0.631	6.83452e-12	0_1	Csf2ra
Rps71	2.19983e-16	0.246537	1	0.987	7.10216e-12	0_1	Rps7
Tbca	2.63025e-16	0.292784	0.905	0.799	8.49178e-12	0_1	Tbca
Mrpl42	2.85665e-16	0.334158	0.718	0.512	9.22268e-12	0_1	Mrpl42
1500011B03Rik	3.01852e-16	0.232668	0.387	0.211	9.7453e-12	0_1	1500011B03Rik
Asap11	3.05931e-16	0.177111	0.588	0.367	9.87699e-12	0_1	Asap1
Tgfbi1	3.08739e-16	0.225682	0.755	0.485	9.96763e-12	0_1	Tgfbi
Sgk31	3.13194e-16	0.274671	0.691	0.486	1.01115e-11	0_1	Sgk3
Mapk141	3.40284e-16	0.261109	0.613	0.407	1.09861e-11	0_1	Mapk14
Stard3nl1	3.71421e-16	0.287973	0.48	0.301	1.19913e-11	0_1	Stard3nl
Ifi202b	3.72185e-16	0.293317	0.59	0.378	1.2016e-11	0_1	Ifi202b
Ehd41	3.96761e-16	0.307592	0.863	0.696	1.28094e-11	0_1	Ehd4
Rin31	5.27756e-16	0.231584	0.559	0.339	1.70386e-11	0_1	Rin3
Rps2	5.93132e-16	0.175746	1	0.976	1.91493e-11	0_1	Rps2
Sgms1	6.702e-16	0.277767	0.437	0.26	2.16374e-11	0_1	Sgms1
Ap1b11	8.70289e-16	0.230594	0.511	0.318	2.80973e-11	0_1	Ap1b1
Arpc41	8.71043e-16	0.279294	0.968	0.881	2.81216e-11	0_1	Arpc4
Rpl321	8.89929e-16	0.235946	1	0.993	2.87314e-11	0_1	Rpl32
Ube2n	1.04289e-15	0.277837	0.757	0.578	3.36695e-11	0_1	Ube2n
Rpl7a1	1.08317e-15	0.206005	1	0.983	3.49702e-11	0_1	Rpl7a
Neurl31	1.22846e-15	0.100693	0.559	0.32	3.96607e-11	0_1	Neurl3
Sgk11	1.23063e-15	0.201795	0.378	0.199	3.97309e-11	0_1	Sgk1
Arf5	1.31516e-15	0.245877	0.928	0.812	4.24599e-11	0_1	Arf5
Atg3	1.39853e-15	0.292302	0.75	0.585	4.51517e-11	0_1	Atg3
Prdx61	1.47111e-15	0.250272	0.824	0.635	4.74949e-11	0_1	Prdx6
Tm2d21	1.52006e-15	0.280324	0.658	0.47	4.90751e-11	0_1	Tm2d2
Tnfrsf1a1	1.54003e-15	0.300528	0.633	0.453	4.97198e-11	0_1	Tnfrsf1a
Mospd2	1.76101e-15	0.249508	0.342	0.185	5.68542e-11	0_1	Mospd2
Agpat41	1.84894e-15	0.246338	0.592	0.38	5.9693e-11	0_1	Agpat4
Cap11	1.87147e-15	0.32921	0.903	0.778	6.04204e-11	0_1	Cap1
Alcam1	2.10734e-15	0.251202	0.748	0.521	6.80356e-11	0_1	Alcam
Higd1a	2.27275e-15	0.289713	0.725	0.533	7.33757e-11	0_1	Higd1a
Sri	2.38297e-15	0.258093	0.95	0.844	7.69343e-11	0_1	Sri
Clta1	2.64597e-15	0.244377	0.98	0.929	8.54251e-11	0_1	Clta
Cfh1	2.79366e-15	0.33354	0.295	0.145	9.01933e-11	0_1	Cfh
Rps101	3.59586e-15	0.212522	1	0.995	1.16092e-10	0_1	Rps10
Abracl	3.98816e-15	0.282593	0.917	0.819	1.28758e-10	0_1	Abracl
Acaa1a	4.01486e-15	0.26691	0.739	0.535	1.2962e-10	0_1	Acaa1a
Zfp7101	4.21606e-15	0.32381	0.52	0.346	1.36116e-10	0_1	Zfp710
Rpp211	4.66448e-15	0.288969	0.676	0.479	1.50593e-10	0_1	Rpp21
Rpl131	5.37589e-15	0.226929	1	0.998	1.73561e-10	0_1	Rpl13
Pepd1	6.03236e-15	0.265876	0.653	0.45	1.94755e-10	0_1	Pepd
Gapdh	7.33533e-15	0.221282	0.982	0.95	2.36821e-10	0_1	Gapdh
Coro7	7.41816e-15	0.263133	0.419	0.249	2.39495e-10	0_1	Coro7
Ifi44l	7.67157e-15	0.2306	0.545	0.327	2.47677e-10	0_1	Ifi44l
Psma1	7.94524e-15	0.286071	0.885	0.751	2.56512e-10	0_1	Psma1
Rps3a11	9.30814e-15	0.223615	1	0.989	3.00513e-10	0_1	Rps3a1
AB1246111	9.45178e-15	0.22007	0.511	0.305	3.05151e-10	0_1	AB124611
Nlrp31	1.12922e-14	0.132677	0.41	0.212	3.64569e-10	0_1	Nlrp3
Ralb1	1.14732e-14	0.255697	0.563	0.373	3.70413e-10	0_1	Ralb
Got2	1.25741e-14	0.268185	0.691	0.499	4.05955e-10	0_1	Got2
Rpl91	1.32558e-14	0.214124	1	0.991	4.27963e-10	0_1	Rpl9
Snrpf	1.37298e-14	0.242885	0.926	0.777	4.43266e-10	0_1	Snrpf
Ccdc28b	1.37304e-14	0.224324	0.324	0.17	4.43285e-10	0_1	Ccdc28b
Il6ra1	1.51631e-14	0.213213	0.619	0.411	4.89542e-10	0_1	Il6ra
Slc25a45	1.51633e-14	0.155255	0.266	0.123	4.89547e-10	0_1	Slc25a45
Nubp1	2.00043e-14	0.261981	0.687	0.497	6.45838e-10	0_1	Nubp1
Dck1	2.20534e-14	0.242938	0.538	0.339	7.11993e-10	0_1	Dck
Rex1bd	2.22352e-14	0.260862	0.804	0.631	7.17862e-10	0_1	Rex1bd
Slc35b1	2.57546e-14	0.246762	0.532	0.355	8.31489e-10	0_1	Slc35b1
Trf1	2.69869e-14	0.303646	0.518	0.328	8.71271e-10	0_1	Trf
Rgs181	2.70152e-14	0.172312	0.369	0.19	8.72185e-10	0_1	Rgs18
Apobr1	3.10722e-14	0.226941	0.441	0.266	1.00316e-09	0_1	Apobr
Far1	3.53747e-14	0.239362	0.658	0.465	1.14207e-09	0_1	Far1
Nmral1	3.92586e-14	0.226028	0.349	0.193	1.26746e-09	0_1	Nmral1
Tbcb	4.34872e-14	0.324603	0.791	0.672	1.40399e-09	0_1	Tbcb
Spi11	5.87604e-14	0.289793	0.966	0.727	1.89708e-09	0_1	Spi1
Zfp366	5.92368e-14	0.157122	0.259	0.117	1.91246e-09	0_1	Zfp366
Cd300a1	6.01537e-14	0.505986	0.505	0.333	1.94206e-09	0_1	Cd300a
Btbd1	6.77342e-14	0.253136	0.59	0.422	2.1868e-09	0_1	Btbd1
Psmb2	6.94994e-14	0.273225	0.89	0.778	2.24379e-09	0_1	Psmb2
Cyba1	7.19235e-14	0.222168	0.989	0.955	2.32205e-09	0_1	Cyba
Dek	8.73232e-14	0.310399	0.939	0.863	2.81923e-09	0_1	Dek
Chmp2a1	8.78091e-14	0.256938	0.905	0.804	2.83492e-09	0_1	Chmp2a
Trio1	9.02774e-14	0.170197	0.516	0.311	2.91461e-09	0_1	Trio
Cldnd1	1.01782e-13	0.384292	0.667	0.497	3.28604e-09	0_1	Cldnd1
Meaf61	1.02063e-13	0.17935	0.446	0.265	3.2951e-09	0_1	Meaf6
Nme2	1.14708e-13	0.246292	0.993	0.928	3.70336e-09	0_1	Nme2
Tmem160	1.22262e-13	0.252197	0.912	0.824	3.94722e-09	0_1	Tmem160
Rab11a	1.41973e-13	0.278346	0.707	0.559	4.5836e-09	0_1	Rab11a
Snx2	1.42547e-13	0.307813	0.624	0.468	4.60213e-09	0_1	Snx2
Anxa2	1.79459e-13	0.223152	0.917	0.73	5.79382e-09	0_1	Anxa2
Bcl6	2.01283e-13	0.170671	0.43	0.245	6.49841e-09	0_1	Bcl6
Tnfaip81	2.11569e-13	0.192549	0.876	0.754	6.8305e-09	0_1	Tnfaip8
Nmi	2.25675e-13	0.199008	0.466	0.281	7.28591e-09	0_1	Nmi
Erp291	2.29906e-13	0.271413	0.975	0.893	7.42253e-09	0_1	Erp29
Ubb1	2.50468e-13	0.213299	1	0.985	8.08637e-09	0_1	Ubb
Chsy11	2.51943e-13	0.162411	0.293	0.149	8.13398e-09	0_1	Chsy1
Lap3	2.63063e-13	0.247961	0.446	0.281	8.49297e-09	0_1	Lap3
Icosl1	2.8828e-13	0.116468	0.311	0.154	9.30712e-09	0_1	Icosl
Mcm5	3.09408e-13	0.266312	0.32	0.176	9.98924e-09	0_1	Mcm5
Arl3	3.34784e-13	0.199819	0.378	0.222	1.08085e-08	0_1	Arl3
Ifi44	3.98281e-13	0.196492	0.73	0.534	1.28585e-08	0_1	Ifi44
Selenop1	4.00083e-13	0.237959	0.345	0.187	1.29167e-08	0_1	Selenop
Slfn21	4.91004e-13	0.224095	0.824	0.65	1.58521e-08	0_1	Slfn2
Runx11	5.11918e-13	0.211788	0.836	0.646	1.65273e-08	0_1	Runx1
Slc12a9	5.96987e-13	0.213424	0.306	0.163	1.92737e-08	0_1	Slc12a9
Rack11	6.12827e-13	0.200428	1	0.981	1.97851e-08	0_1	Rack1
Rara1	6.20935e-13	0.250191	0.464	0.293	2.00469e-08	0_1	Rara
Plcb21	6.75686e-13	0.162864	0.43	0.254	2.18145e-08	0_1	Plcb2
Fermt31	6.88492e-13	0.239099	0.82	0.641	2.2228e-08	0_1	Fermt3
Elmo21	7.31284e-13	0.182199	0.315	0.168	2.36095e-08	0_1	Elmo2
Myd881	8.25733e-13	0.233928	0.545	0.359	2.66588e-08	0_1	Myd88
Anp32b	8.91366e-13	0.210936	0.953	0.843	2.87777e-08	0_1	Anp32b
Lrrc251	9.50965e-13	0.22196	0.369	0.216	3.07019e-08	0_1	Lrrc25
Ier21	9.93799e-13	0.203022	0.806	0.617	3.20848e-08	0_1	Ier2
Acer31	1.09851e-12	0.275417	0.696	0.524	3.54655e-08	0_1	Acer3
Lcp11	1.19153e-12	0.236234	0.984	0.934	3.84686e-08	0_1	Lcp1
Prkra	1.20219e-12	0.224446	0.363	0.218	3.88127e-08	0_1	Prkra
Samhd1	1.20337e-12	0.212516	0.928	0.826	3.88507e-08	0_1	Samhd1
Psmb3	1.27208e-12	0.263534	0.921	0.816	4.10691e-08	0_1	Psmb3
Rpl81	1.32212e-12	0.190489	1	0.994	4.26847e-08	0_1	Rpl8
Abca3	1.34123e-12	0.208878	0.394	0.239	4.33015e-08	0_1	Abca3
Ccdc167	1.46049e-12	0.181942	0.351	0.203	4.7152e-08	0_1	Ccdc167
Slc35c2	1.48964e-12	0.156098	0.568	0.362	4.8093e-08	0_1	Slc35c2
Mcm3	1.67186e-12	0.270868	0.365	0.22	5.39761e-08	0_1	Mcm3
Cmpk11	1.69485e-12	0.239035	0.824	0.662	5.47181e-08	0_1	Cmpk1
Cfp1	1.88726e-12	0.234076	0.777	0.586	6.09301e-08	0_1	Cfp
Bax	1.92895e-12	0.24818	0.856	0.697	6.22761e-08	0_1	Bax
Sp110	2.13033e-12	0.18899	0.804	0.548	6.87776e-08	0_1	Sp110
Rpl35a1	2.17285e-12	0.195876	1	0.996	7.01506e-08	0_1	Rpl35a
Rp2	2.18334e-12	0.250751	0.631	0.453	7.04892e-08	0_1	Rp2
Rpl3	2.41551e-12	0.207436	1	0.981	7.79848e-08	0_1	Rpl3
Dpp41	2.74637e-12	0.113872	0.669	0.417	8.86667e-08	0_1	Dpp4
Tmem109	2.81133e-12	0.228053	0.5	0.33	9.07638e-08	0_1	Tmem109
Dock41	2.87705e-12	0.158472	0.441	0.262	9.28855e-08	0_1	Dock4
Mfsd101	3.27251e-12	0.187114	0.394	0.24	1.05653e-07	0_1	Mfsd10
Prelid11	3.29965e-12	0.228784	0.872	0.714	1.06529e-07	0_1	Prelid1
Vav31	3.32337e-12	0.166617	0.439	0.267	1.07295e-07	0_1	Vav3
Grcc10	3.33345e-12	0.242948	0.849	0.715	1.07621e-07	0_1	Grcc10
Slk	3.3593e-12	0.304977	0.849	0.699	1.08455e-07	0_1	Slk
Jarid21	3.55836e-12	0.243764	0.759	0.586	1.14882e-07	0_1	Jarid2
Sh3bgrl1	4.12176e-12	0.236475	0.908	0.754	1.33071e-07	0_1	Sh3bgrl
Plac8	4.29773e-12	0.167787	0.923	0.623	1.38752e-07	0_1	Plac8
Ost41	4.43977e-12	0.258463	0.932	0.844	1.43338e-07	0_1	Ost4
Lsm6	5.23496e-12	0.236441	0.815	0.624	1.69011e-07	0_1	Lsm6
Fcgr11	5.59489e-12	0.146199	0.374	0.208	1.80631e-07	0_1	Fcgr1
Sf3b6	6.05479e-12	0.243411	0.867	0.734	1.95479e-07	0_1	Sf3b6
Pqlc11	7.02497e-12	0.182632	0.428	0.268	2.26801e-07	0_1	Pqlc1
Rpl211	7.16105e-12	0.201009	1	0.991	2.31195e-07	0_1	Rpl21
Metrnl1	7.59833e-12	0.173969	0.444	0.274	2.45312e-07	0_1	Metrnl
Rtca	7.75791e-12	0.161146	0.304	0.169	2.50464e-07	0_1	Rtca
Skap2	8.01894e-12	0.237059	0.905	0.809	2.58891e-07	0_1	Skap2
Slc16a6	8.71944e-12	0.16072	0.324	0.188	2.81507e-07	0_1	Slc16a6
Pycard1	9.01859e-12	0.30132	0.887	0.758	2.91165e-07	0_1	Pycard
Osgep1	9.59995e-12	0.226525	0.642	0.482	3.09934e-07	0_1	Osgep
Ctss1	1.00327e-11	0.173537	0.995	0.948	3.23906e-07	0_1	Ctss
Ube2e1	1.0511e-11	0.228489	0.757	0.592	3.39349e-07	0_1	Ube2e1
Erh	1.06222e-11	0.21083	0.743	0.556	3.42937e-07	0_1	Erh
Mcm4	1.13728e-11	0.195854	0.345	0.202	3.67172e-07	0_1	Mcm4
Parp12	1.16342e-11	0.223684	0.374	0.23	3.75611e-07	0_1	Parp12
Trappc1	1.22585e-11	0.200403	0.597	0.415	3.95766e-07	0_1	Trappc1
Rpl27a1	1.26346e-11	0.180328	1	0.995	4.07907e-07	0_1	Rpl27a
Rpn1	1.49987e-11	0.286625	0.689	0.548	4.84234e-07	0_1	Rpn1
Soat11	1.55899e-11	0.220881	0.592	0.417	5.03319e-07	0_1	Soat1
Atp8a11	1.87814e-11	0.169656	0.529	0.336	6.06358e-07	0_1	Atp8a1
Psmd13	1.90436e-11	0.229919	0.687	0.514	6.14823e-07	0_1	Psmd13
Cltb1	1.97339e-11	0.197681	0.538	0.37	6.37108e-07	0_1	Cltb
Cbfb	2.00148e-11	0.182917	0.59	0.406	6.46177e-07	0_1	Cbfb
Pgam1	2.2335e-11	0.219329	0.858	0.668	7.21084e-07	0_1	Pgam1
Wdr1	2.31178e-11	0.217731	0.829	0.678	7.4636e-07	0_1	Wdr1
Psmb7	2.4119e-11	0.256235	0.802	0.635	7.78683e-07	0_1	Psmb7
Rab11fip11	2.53265e-11	0.111037	0.514	0.327	8.17667e-07	0_1	Rab11fip1
Iah1	2.74084e-11	0.193042	0.473	0.311	8.84879e-07	0_1	Iah1
Fau1	3.61253e-11	0.152006	1	0.998	1.1663e-06	0_1	Fau
Nuak21	3.76824e-11	0.165116	0.642	0.447	1.21658e-06	0_1	Nuak2
Anxa5	4.06535e-11	0.267462	0.905	0.736	1.3125e-06	0_1	Anxa5
Dynlt1c	4.29791e-11	0.162314	0.282	0.155	1.38758e-06	0_1	Dynlt1c
Chmp4b	4.29932e-11	0.208618	0.953	0.873	1.38804e-06	0_1	Chmp4b
Dnajc15	4.30255e-11	0.211629	0.669	0.472	1.38908e-06	0_1	Dnajc15
Mcl11	4.53111e-11	0.226605	0.986	0.955	1.46287e-06	0_1	Mcl1
Pacsin21	4.5699e-11	0.184533	0.514	0.349	1.47539e-06	0_1	Pacsin2
Nfatc21	5.17226e-11	0.142997	0.329	0.183	1.66987e-06	0_1	Nfatc2
Jpt2	5.21734e-11	0.160044	0.313	0.18	1.68442e-06	0_1	Jpt2
Ap2s1	5.44091e-11	0.212702	0.856	0.708	1.7566e-06	0_1	Ap2s1
Nudt21	5.55531e-11	0.210146	0.66	0.494	1.79353e-06	0_1	Nudt21
Cdc14a1	6.17945e-11	0.11707	0.356	0.197	1.99504e-06	0_1	Cdc14a
Ppa1	7.18719e-11	0.222566	0.552	0.388	2.32039e-06	0_1	Ppa1
Hint1	7.3987e-11	0.129112	0.971	0.876	2.38867e-06	0_1	Hint1
Eif3i	7.45323e-11	0.236048	0.836	0.685	2.40627e-06	0_1	Eif3i
Prkd31	7.62989e-11	0.157724	0.385	0.231	2.46331e-06	0_1	Prkd3
Ywhah1	7.64156e-11	0.238201	0.937	0.875	2.46708e-06	0_1	Ywhah
Mtmr4	8.00477e-11	0.110586	0.27	0.142	2.58434e-06	0_1	Mtmr4
Lig1	8.22056e-11	0.242732	0.264	0.145	2.65401e-06	0_1	Lig1
Adgrg51	9.06663e-11	0.109278	0.498	0.3	2.92716e-06	0_1	Adgrg5
Fdps	9.19819e-11	0.478281	0.489	0.341	2.96964e-06	0_1	Fdps
Cgas	1.09004e-10	0.153464	0.284	0.155	3.51919e-06	0_1	Cgas
Preb	1.21788e-10	0.155661	0.435	0.277	3.93194e-06	0_1	Preb
Selenoh	1.3803e-10	0.221747	0.635	0.456	4.4563e-06	0_1	Selenoh
Snrpa1	1.40785e-10	0.159544	0.678	0.471	4.54525e-06	0_1	Snrpa1
Rps291	1.42347e-10	0.179584	1	0.997	4.59567e-06	0_1	Rps29
Sec61b	1.46583e-10	0.236369	0.989	0.935	4.73244e-06	0_1	Sec61b
Jaml1	1.46949e-10	0.154293	0.718	0.466	4.74426e-06	0_1	Jaml
Lsp1	1.58534e-10	0.162519	0.973	0.757	5.11829e-06	0_1	Lsp1
Tifab	1.60934e-10	0.217327	0.412	0.252	5.19575e-06	0_1	Tifab
Retreg11	1.62086e-10	0.154383	0.412	0.251	5.23296e-06	0_1	Retreg1
9130401M01Rik1	1.6565e-10	0.129462	0.378	0.23	5.34801e-06	0_1	9130401M01Rik
S100a101	1.80036e-10	0.194639	0.962	0.788	5.81245e-06	0_1	S100a10
Rps181	1.81573e-10	0.183769	1	0.991	5.86208e-06	0_1	Rps18
Dbi1	1.84572e-10	0.228264	0.86	0.667	5.9589e-06	0_1	Dbi
Psmb1	1.8893e-10	0.185369	0.95	0.895	6.0996e-06	0_1	Psmb1
Pnpo1	2.03092e-10	0.141789	0.275	0.151	6.55681e-06	0_1	Pnpo
Eva1b1	2.04453e-10	0.159474	0.444	0.272	6.60075e-06	0_1	Eva1b
Snrpd3	2.24928e-10	0.187566	0.824	0.627	7.2618e-06	0_1	Snrpd3
Ptms	2.25748e-10	0.289279	0.962	0.912	7.28828e-06	0_1	Ptms
Psma5	2.28939e-10	0.218752	0.872	0.76	7.39129e-06	0_1	Psma5
Cdc42se1	2.29333e-10	0.168987	0.741	0.544	7.404e-06	0_1	Cdc42se1
Vps36	2.41086e-10	0.195122	0.64	0.466	7.78346e-06	0_1	Vps36
Rtcb	2.58933e-10	0.228522	0.651	0.496	8.35967e-06	0_1	Rtcb
Arhgdia	2.60922e-10	0.210035	0.946	0.909	8.42386e-06	0_1	Arhgdia
Copg2	2.86257e-10	0.174008	0.336	0.202	9.24181e-06	0_1	Copg2
Pbx1	3.02224e-10	0.131355	0.293	0.163	9.7573e-06	0_1	Pbx1
Pxn1	3.33504e-10	0.223458	0.552	0.406	1.07672e-05	0_1	Pxn
Trappc4	3.88442e-10	0.180585	0.669	0.512	1.25409e-05	0_1	Trappc4
Stx2	4.00628e-10	0.141743	0.277	0.155	1.29343e-05	0_1	Stx2
Dpy19l1	4.11567e-10	0.126786	0.678	0.477	1.32875e-05	0_1	Dpy19l1
Cope	4.11582e-10	0.211199	0.764	0.619	1.32879e-05	0_1	Cope
Nadk	4.54802e-10	0.227204	0.646	0.486	1.46833e-05	0_1	Nadk
Timm17b	4.66251e-10	0.184238	0.441	0.302	1.50529e-05	0_1	Timm17b
Ap1s21	5.55923e-10	0.243606	0.466	0.314	1.7948e-05	0_1	Ap1s2
Pgk1	5.59719e-10	0.149754	0.77	0.568	1.80705e-05	0_1	Pgk1
Plcg21	5.98888e-10	0.186119	0.606	0.436	1.93351e-05	0_1	Plcg2
Hsd17b41	6.00383e-10	0.224555	0.417	0.279	1.93834e-05	0_1	Hsd17b4
Exosc8	6.74132e-10	0.196452	0.525	0.371	2.17644e-05	0_1	Exosc8
Mbd2	6.75096e-10	0.183262	0.791	0.649	2.17955e-05	0_1	Mbd2
Snrpd1	7.75738e-10	0.216033	0.809	0.657	2.50447e-05	0_1	Snrpd1
Ccnd1	7.83355e-10	0.250688	0.752	0.58	2.52906e-05	0_1	Ccnd1
Fcf1	8.8309e-10	0.189206	0.586	0.423	2.85106e-05	0_1	Fcf1
Eif3g	9.78494e-10	0.193945	0.752	0.577	3.15907e-05	0_1	Eif3g
Tes1	1.14075e-09	0.101355	0.601	0.404	3.68292e-05	0_1	Tes
Bak1	1.14106e-09	0.177147	0.55	0.392	3.6839e-05	0_1	Bak1
Tmem106a1	1.15009e-09	0.150419	0.345	0.207	3.71307e-05	0_1	Tmem106a
Khk1	1.22851e-09	0.169471	0.32	0.191	3.96623e-05	0_1	Khk
Rasgef1b1	1.22916e-09	0.171985	0.453	0.3	3.96835e-05	0_1	Rasgef1b
Commd4	1.24361e-09	0.179873	0.669	0.519	4.01501e-05	0_1	Commd4
Mcts1	1.29117e-09	0.175409	0.64	0.462	4.16854e-05	0_1	Mcts1
St3gal41	1.32606e-09	0.165106	0.511	0.326	4.28118e-05	0_1	St3gal4
Ruvbl1	1.3288e-09	0.151042	0.45	0.296	4.29002e-05	0_1	Ruvbl1
Dapk11	1.33047e-09	0.132098	0.437	0.278	4.29542e-05	0_1	Dapk1
Nme1	1.33279e-09	0.17931	0.865	0.674	4.3029e-05	0_1	Nme1
Gfod1	1.35522e-09	0.104046	0.268	0.146	4.37533e-05	0_1	Gfod1
Ostc	1.36056e-09	0.238073	0.804	0.65	4.39258e-05	0_1	Ostc
Ly6e	1.39264e-09	0.237091	0.998	0.909	4.49615e-05	0_1	Ly6e
Camta1	1.40069e-09	0.157518	0.277	0.161	4.52214e-05	0_1	Camta1
Pde4b1	1.42326e-09	0.109271	0.671	0.457	4.59499e-05	0_1	Pde4b
Hivep21	1.47581e-09	0.128369	0.387	0.242	4.76466e-05	0_1	Hivep2
Tap2	1.68673e-09	0.189464	0.676	0.53	5.4456e-05	0_1	Tap2
Sec11a1	1.76556e-09	0.185201	0.736	0.579	5.70012e-05	0_1	Sec11a
Ddost	1.77955e-09	0.209401	0.725	0.592	5.74529e-05	0_1	Ddost
Sumo3	1.83455e-09	0.198096	0.696	0.54	5.92285e-05	0_1	Sumo3
Mrpl331	1.86186e-09	0.242251	0.919	0.803	6.011e-05	0_1	Mrpl33
Fh11	1.95497e-09	0.236938	0.64	0.475	6.31163e-05	0_1	Fh1
Susd31	2.36692e-09	0.148642	0.345	0.21	7.64161e-05	0_1	Susd3
Prkar2b	2.37684e-09	0.118467	0.288	0.163	7.67362e-05	0_1	Prkar2b
Plekhj1	2.59675e-09	0.205422	0.649	0.517	8.3836e-05	0_1	Plekhj1
Bnip21	2.61957e-09	0.222338	0.815	0.696	8.45728e-05	0_1	Bnip2
Cdk2ap1	2.65571e-09	0.165314	0.617	0.449	8.57397e-05	0_1	Cdk2ap1
Cd531	2.70642e-09	0.184454	0.926	0.744	8.73767e-05	0_1	Cd53
Prdx2	2.7142e-09	0.160263	0.815	0.639	8.76281e-05	0_1	Prdx2
Arhgap91	2.7909e-09	0.152735	0.45	0.299	9.01041e-05	0_1	Arhgap9
Gpi11	2.81913e-09	0.184522	0.903	0.765	9.10156e-05	0_1	Gpi1
Snrpc	3.27797e-09	0.214117	0.743	0.591	0.000105829	0_1	Snrpc
Extl3	3.36159e-09	0.132754	0.268	0.153	0.000108529	0_1	Extl3
Creld2	3.44807e-09	0.270962	0.435	0.306	0.000111321	0_1	Creld2
Tmem179b1	3.54225e-09	0.181955	0.527	0.379	0.000114362	0_1	Tmem179b
Psmd14	3.55611e-09	0.165776	0.66	0.507	0.000114809	0_1	Psmd14
Rtraf	3.66042e-09	0.217685	0.903	0.787	0.000118177	0_1	Rtraf
Rtn11	3.75052e-09	0.112843	0.259	0.14	0.000121086	0_1	Rtn1
Hk21	3.96805e-09	0.116088	0.403	0.261	0.000128108	0_1	Hk2
Kif3b1	3.98537e-09	0.161177	0.304	0.182	0.000128668	0_1	Kif3b
Vps281	4.76742e-09	0.180017	0.725	0.588	0.000153916	0_1	Vps28
Cpt1a1	4.87626e-09	0.120641	0.324	0.194	0.00015743	0_1	Cpt1a
Pik3cb	5.06376e-09	0.173452	0.486	0.339	0.000163483	0_1	Pik3cb
Sft2d1	5.23931e-09	0.202812	0.608	0.471	0.000169151	0_1	Sft2d1
Bccip	5.34452e-09	0.145069	0.547	0.386	0.000172548	0_1	Bccip
Dhrs1	5.37582e-09	0.155439	0.356	0.23	0.000173558	0_1	Dhrs1
Rps28	6.21798e-09	0.167263	1	0.987	0.000200747	0_1	Rps28
Phf10	6.29567e-09	0.165976	0.48	0.331	0.000203256	0_1	Phf10
Fam89b	6.49276e-09	0.166313	0.52	0.374	0.000209619	0_1	Fam89b
Dnajc25	6.66149e-09	0.139743	0.32	0.196	0.000215066	0_1	Dnajc25
Mcm6	6.86851e-09	0.143615	0.286	0.168	0.00022175	0_1	Mcm6
Rpl171	6.92159e-09	0.168613	1	0.991	0.000223463	0_1	Rpl17
Dusp11	6.99244e-09	0.132204	0.73	0.532	0.000225751	0_1	Dusp1
Pip4k2a1	7.2518e-09	0.175671	0.921	0.767	0.000234124	0_1	Pip4k2a
Arl6ip6	7.42508e-09	0.144671	0.405	0.267	0.000239719	0_1	Arl6ip6
Stk401	8.31375e-09	0.143787	0.435	0.283	0.000268409	0_1	Stk40
Alyref	8.78597e-09	0.182799	0.707	0.541	0.000283655	0_1	Alyref
Sh3pxd2b1	9.01063e-09	0.112568	0.421	0.279	0.000290908	0_1	Sh3pxd2b
Ppp1r11	9.16046e-09	0.195148	0.818	0.688	0.000295746	0_1	Ppp1r11
Snrpb	9.36425e-09	0.18586	0.896	0.812	0.000302325	0_1	Snrpb
Lsm7	9.68664e-09	0.146335	0.579	0.409	0.000312733	0_1	Lsm7
Rps251	1.01612e-08	0.157304	1	0.985	0.000328053	0_1	Rps25
Ier3ip1	1.04798e-08	0.189418	0.867	0.744	0.000338341	0_1	Ier3ip1
Cct8	1.04847e-08	0.181117	0.851	0.674	0.0003385	0_1	Cct8
Dennd1b	1.05936e-08	0.129594	0.691	0.537	0.000342013	0_1	Dennd1b
Dmac1	1.05986e-08	0.194962	0.592	0.447	0.000342175	0_1	Dmac1
Snx11	1.07251e-08	0.177347	0.547	0.404	0.000346258	0_1	Snx1
Dcaf121	1.26741e-08	0.150074	0.498	0.35	0.000409183	0_1	Dcaf12
Sppl2a	1.3236e-08	0.148152	0.869	0.722	0.000427324	0_1	Sppl2a
Hspa14	1.35868e-08	0.186867	0.491	0.358	0.000438651	0_1	Hspa14
Tomm6	1.49731e-08	0.183771	0.883	0.762	0.000483405	0_1	Tomm6
Pdcd2l	1.54106e-08	0.130638	0.437	0.297	0.000497531	0_1	Pdcd2l
Cyb5r4	1.65877e-08	0.183801	0.514	0.379	0.000535534	0_1	Cyb5r4
Rpl27	1.69306e-08	0.156676	0.998	0.979	0.000546603	0_1	Rpl27
Zfp385a1	1.69668e-08	0.158699	0.277	0.161	0.000547774	0_1	Zfp385a
Hhex1	1.69938e-08	0.226615	0.381	0.254	0.000548644	0_1	Hhex
Cpne2	1.71623e-08	0.119745	0.514	0.358	0.000554085	0_1	Cpne2
Ndufb11	1.72351e-08	0.197852	0.928	0.795	0.000556434	0_1	Ndufb11
Oat1	1.78647e-08	0.163223	0.613	0.447	0.000576763	0_1	Oat
Sh3bgrl31	1.8555e-08	0.10223	0.995	0.945	0.00059905	0_1	Sh3bgrl3
5031439G07Rik	1.88429e-08	0.22771	0.723	0.591	0.000608342	0_1	5031439G07Rik
Pitpna1	1.93069e-08	0.211465	0.955	0.869	0.000623323	0_1	Pitpna
Tipin	1.94138e-08	0.161396	0.311	0.192	0.000626774	0_1	Tipin
Eif4a1	1.97533e-08	0.165612	0.977	0.916	0.000637734	0_1	Eif4a1
Kctd12	2.03553e-08	0.206243	0.905	0.736	0.00065717	0_1	Kctd12
Heatr5a	2.19042e-08	0.145434	0.495	0.352	0.000707178	0_1	Heatr5a
Ddx39	2.23968e-08	0.126123	0.527	0.379	0.000723081	0_1	Ddx39
Mpc2	2.34744e-08	0.124077	0.831	0.685	0.000757871	0_1	Mpc2
Cox14	2.349e-08	0.227891	0.849	0.72	0.000758373	0_1	Cox14
Lman2	2.39559e-08	0.17338	0.838	0.697	0.000773417	0_1	Lman2
Pold41	2.43602e-08	0.213292	0.739	0.591	0.00078647	0_1	Pold4
Gltp	2.46785e-08	0.106913	0.818	0.642	0.000796744	0_1	Gltp
Shisa51	2.47356e-08	0.220073	0.768	0.629	0.00079859	0_1	Shisa5
Timd41	2.52238e-08	0.147446	0.293	0.169	0.000814349	0_1	Timd4
Dnajb11	2.61859e-08	0.165744	0.721	0.59	0.00084541	0_1	Dnajb11
Psmc4	2.62512e-08	0.169923	0.687	0.54	0.000847518	0_1	Psmc4
Psmc3	2.81439e-08	0.210963	0.775	0.629	0.000908626	0_1	Psmc3
Arih2	2.82067e-08	0.158512	0.509	0.376	0.000910652	0_1	Arih2
Lsm2	2.9644e-08	0.1438	0.473	0.326	0.000957055	0_1	Lsm2
Psma2	3.09658e-08	0.190308	0.903	0.837	0.000999732	0_1	Psma2
Tsta3	3.11838e-08	0.149733	0.365	0.243	0.00100677	0_1	Tsta3
Polr2e1	3.40181e-08	0.177891	0.732	0.554	0.00109828	0_1	Polr2e
D8Ertd738e1	3.61366e-08	0.194788	0.959	0.86	0.00116667	0_1	D8Ertd738e
Klf31	3.61491e-08	0.162578	0.534	0.374	0.00116707	0_1	Klf3
Eid1	3.67366e-08	0.190125	0.786	0.674	0.00118604	0_1	Eid1
Srgn1	3.91671e-08	0.221095	0.962	0.731	0.00126451	0_1	Srgn
Tbc1d14	4.33423e-08	0.144584	0.363	0.236	0.00139931	0_1	Tbc1d14
Zbtb8os	4.36958e-08	0.167207	0.619	0.475	0.00141072	0_1	Zbtb8os
Tecr	4.49136e-08	0.171874	0.676	0.528	0.00145003	0_1	Tecr
Ogfr	4.52481e-08	0.131119	0.572	0.416	0.00146084	0_1	Ogfr
Fmnl11	4.77137e-08	0.151975	0.626	0.474	0.00154044	0_1	Fmnl1
Lsm4	5.01767e-08	0.164716	0.804	0.606	0.00161995	0_1	Lsm4
Llph	5.12283e-08	0.187323	0.856	0.714	0.0016539	0_1	Llph
Polr2i	5.38607e-08	0.168523	0.55	0.418	0.00173889	0_1	Polr2i
Pira21	5.53022e-08	0.189958	0.493	0.354	0.00178543	0_1	Pira2
Lpcat1	5.99711e-08	0.11321	0.475	0.325	0.00193617	0_1	Lpcat1
Snrpe	6.58864e-08	0.15457	0.917	0.822	0.00212714	0_1	Snrpe
Rtf2	6.84537e-08	0.166303	0.723	0.612	0.00221003	0_1	Rtf2
Afdn1	6.88098e-08	0.134155	0.534	0.386	0.00222153	0_1	Afdn
Dnajc2	7.8158e-08	0.143387	0.734	0.578	0.00252333	0_1	Dnajc2
Hps4	7.94327e-08	0.100009	0.279	0.168	0.00256449	0_1	Hps4
Brk1	8.22566e-08	0.151388	0.946	0.847	0.00265565	0_1	Brk1
Urm1	8.23119e-08	0.146482	0.338	0.225	0.00265744	0_1	Urm1
Siva1	8.75895e-08	0.207441	0.559	0.422	0.00282783	0_1	Siva1
Arpc5	8.78069e-08	0.166028	0.977	0.936	0.00283485	0_1	Arpc5
Map3k4	9.01479e-08	0.112799	0.387	0.261	0.00291042	0_1	Map3k4
Bri3bp	9.07624e-08	0.144929	0.698	0.532	0.00293026	0_1	Bri3bp
Gar1	9.5932e-08	0.124554	0.419	0.288	0.00309716	0_1	Gar1
Frg1	9.83831e-08	0.163561	0.642	0.48	0.0031763	0_1	Frg1
Rps161	1.02002e-07	0.143234	1	0.992	0.00329313	0_1	Rps16
Trpc4ap	1.05982e-07	0.136401	0.586	0.443	0.00342164	0_1	Trpc4ap
Fkbp1a	1.0833e-07	0.167861	0.759	0.58	0.00349743	0_1	Fkbp1a
Diaph21	1.09697e-07	0.134465	0.448	0.305	0.00354156	0_1	Diaph2
Cenpx	1.14655e-07	0.18522	0.707	0.566	0.00370165	0_1	Cenpx
Mbp	1.22452e-07	0.115938	0.581	0.43	0.00395336	0_1	Mbp
Hnrnpll1	1.24209e-07	0.13134	0.421	0.296	0.00401008	0_1	Hnrnpll
Pik3cg1	1.2999e-07	0.101776	0.482	0.328	0.00419672	0_1	Pik3cg
Gpr351	1.40148e-07	0.117738	0.498	0.336	0.00452467	0_1	Gpr35
Siah2	1.44887e-07	0.10592	0.41	0.277	0.00467767	0_1	Siah2
Fkbp2	1.45419e-07	0.179768	0.811	0.639	0.00469486	0_1	Fkbp2
Rap1gds11	1.50554e-07	0.127782	0.423	0.295	0.00486064	0_1	Rap1gds1
Rnaseh2a	1.53917e-07	0.135385	0.295	0.188	0.00496922	0_1	Rnaseh2a
Rer1	1.55409e-07	0.145553	0.77	0.627	0.00501738	0_1	Rer1
Rpl36al	1.71206e-07	0.176373	0.991	0.953	0.00552739	0_1	Rpl36al
Ccdc107	1.72748e-07	0.157021	0.459	0.341	0.00557716	0_1	Ccdc107
Psmb6	1.7746e-07	0.185087	0.885	0.782	0.0057293	0_1	Psmb6
Dusp31	1.7952e-07	0.194004	0.338	0.233	0.0057958	0_1	Dusp3
Csnk2b	1.84235e-07	0.156287	0.77	0.643	0.00594803	0_1	Csnk2b
Impa2	1.85829e-07	0.152974	0.284	0.182	0.0059995	0_1	Impa2
Fundc1	1.86956e-07	0.186153	0.446	0.323	0.00603588	0_1	Fundc1
Twistnb	1.8985e-07	0.143283	0.588	0.433	0.00612929	0_1	Twistnb
Elmo11	1.91571e-07	0.121772	0.588	0.434	0.00618488	0_1	Elmo1
Crlf21	1.99909e-07	0.174656	0.574	0.433	0.00645406	0_1	Crlf2
Aim21	2.00253e-07	0.110279	0.507	0.358	0.00646517	0_1	Aim2
Usp10	2.01322e-07	0.137926	0.313	0.207	0.00649968	0_1	Usp10
B4galt61	2.116e-07	0.104895	0.36	0.227	0.00683151	0_1	B4galt6
Dhx58	2.13789e-07	0.108056	0.282	0.172	0.00690219	0_1	Dhx58
Lacc1	2.18129e-07	0.169443	0.354	0.242	0.00704229	0_1	Lacc1
Hspbp1	2.20651e-07	0.11865	0.27	0.168	0.00712373	0_1	Hspbp1
Gtf3c6	2.21524e-07	0.107014	0.572	0.415	0.00715191	0_1	Gtf3c6
Mrpl28	2.23382e-07	0.160942	0.577	0.436	0.00721189	0_1	Mrpl28
Rpa3	2.30981e-07	0.143075	0.385	0.267	0.00745724	0_1	Rpa3
Ptrhd1	2.33604e-07	0.205335	0.385	0.281	0.0075419	0_1	Ptrhd1
Timm50	2.34643e-07	0.160891	0.437	0.31	0.00757545	0_1	Timm50
Hnrnpd	2.49056e-07	0.203704	0.885	0.764	0.00804077	0_1	Hnrnpd
Rwdd1	2.53311e-07	0.180355	0.791	0.614	0.00817816	0_1	Rwdd1
Tpgs1	2.59142e-07	0.140604	0.331	0.221	0.00836641	0_1	Tpgs1
Calm3	2.61293e-07	0.153886	0.901	0.782	0.00843586	0_1	Calm3
Exosc5	2.66199e-07	0.172379	0.597	0.461	0.00859425	0_1	Exosc5
Lamtor1	2.77159e-07	0.207375	0.766	0.634	0.00894807	0_1	Lamtor1
Erg28	2.79019e-07	0.105004	0.459	0.322	0.00900812	0_1	Erg28
Gm17018	2.95739e-07	0.129993	0.318	0.21	0.00954793	0_1	Gm17018
Got1	3.22593e-07	0.192867	0.622	0.496	0.0104149	0_1	Got1
4931406P16Rik	3.23499e-07	0.105452	0.351	0.229	0.0104442	0_1	4931406P16Rik
Milr11	3.33705e-07	0.123685	0.392	0.268	0.0107737	0_1	Milr1
Eci21	3.64817e-07	0.160555	0.559	0.422	0.0117781	0_1	Eci2
Rnf1301	3.67343e-07	0.160543	0.761	0.62	0.0118597	0_1	Rnf130
Casp8ap2	3.78991e-07	0.101107	0.41	0.28	0.0122357	0_1	Casp8ap2
Mrpl4	3.9027e-07	0.157977	0.543	0.412	0.0125999	0_1	Mrpl4
Cdkn1b	4.00093e-07	0.117162	0.761	0.614	0.012917	0_1	Cdkn1b
Itgb1bp11	4.21607e-07	0.140861	0.444	0.323	0.0136116	0_1	Itgb1bp1
Dynlt1f	4.26955e-07	0.144106	0.345	0.231	0.0137842	0_1	Dynlt1f
Jtb	4.33309e-07	0.198248	0.669	0.543	0.0139894	0_1	Jtb
Rab8a1	4.35342e-07	0.146096	0.75	0.601	0.014055	0_1	Rab8a
Hprt	4.48965e-07	0.15781	0.613	0.5	0.0144949	0_1	Hprt
Higd2a1	4.50238e-07	0.164265	0.716	0.59	0.0145359	0_1	Higd2a
Gpn1	4.5692e-07	0.123417	0.273	0.176	0.0147517	0_1	Gpn1
Lrrc59	4.57979e-07	0.147628	0.689	0.54	0.0147858	0_1	Lrrc59
Plekha11	4.62436e-07	0.115629	0.529	0.378	0.0149298	0_1	Plekha1
Hexa1	4.9443e-07	0.142394	0.759	0.605	0.0159627	0_1	Hexa
Atp5e	5.11046e-07	0.118101	0.993	0.952	0.0164991	0_1	Atp5e
Rps13	5.14917e-07	0.150844	1	0.978	0.0166241	0_1	Rps13
Nop14	5.32488e-07	0.131415	0.437	0.313	0.0171914	0_1	Nop14
Tmem1731	5.41588e-07	0.168059	0.619	0.461	0.0174852	0_1	Tmem173
Yif1b	5.42732e-07	0.151735	0.543	0.41	0.0175221	0_1	Yif1b
Tyk2	5.52268e-07	0.110159	0.385	0.258	0.01783	0_1	Tyk2
Rnpep1	5.99417e-07	0.124907	0.5	0.351	0.0193522	0_1	Rnpep
Lrrfip21	6.06652e-07	0.12504	0.475	0.344	0.0195858	0_1	Lrrfip2
Rbck1	6.22568e-07	0.121276	0.536	0.394	0.0200996	0_1	Rbck1
Cebpa1	6.55029e-07	0.132466	0.315	0.209	0.0211476	0_1	Cebpa
Phyh	8.16879e-07	0.13122	0.45	0.324	0.0263729	0_1	Phyh
Nipa21	8.72574e-07	0.166589	0.637	0.499	0.0281711	0_1	Nipa2
Cept11	8.87451e-07	0.119561	0.322	0.214	0.0286513	0_1	Cept1
Fcgr31	9.13989e-07	0.119959	0.313	0.199	0.0295081	0_1	Fcgr3
Pinx1	9.16216e-07	0.118547	0.27	0.174	0.02958	0_1	Pinx1
Rfxap	9.41383e-07	0.142853	0.468	0.347	0.0303926	0_1	Rfxap
Clns1a	9.56334e-07	0.11202	0.498	0.355	0.0308752	0_1	Clns1a
Anxa11	9.95665e-07	0.111938	0.313	0.209	0.032145	0_1	Anxa11
Ssr4	1.00344e-06	0.225898	0.966	0.882	0.032396	0_1	Ssr4
Was1	1.07322e-06	0.160863	0.581	0.457	0.0346488	0_1	Was
Lemd21	1.0786e-06	0.122444	0.414	0.298	0.0348225	0_1	Lemd2
Rab5c1	1.10292e-06	0.164249	0.815	0.714	0.0356079	0_1	Rab5c
Manf	1.11979e-06	0.317389	0.885	0.775	0.0361523	0_1	Manf
Capn2	1.13422e-06	0.105512	0.439	0.305	0.0366182	0_1	Capn2
Vav1	1.13473e-06	0.145439	0.507	0.371	0.0366346	0_1	Vav1
Stx17	1.13676e-06	0.137034	0.279	0.184	0.0367004	0_1	Stx17
Lamtor5	1.14987e-06	0.169219	0.759	0.616	0.0371237	0_1	Lamtor5
Mrpl21	1.16427e-06	0.140609	0.644	0.49	0.0375884	0_1	Mrpl21
Ppp1r2	1.17626e-06	0.146007	0.703	0.573	0.0379756	0_1	Ppp1r2
Dcps	1.19262e-06	0.113248	0.354	0.242	0.0385038	0_1	Dcps
Ncbp2	1.22554e-06	0.126316	0.428	0.309	0.0395665	0_1	Ncbp2
Cndp2	1.22841e-06	0.182943	0.387	0.285	0.0396593	0_1	Cndp2
Lrmp1	1.23823e-06	0.112409	0.527	0.392	0.0399764	0_1	Lrmp
Cdk4	1.28518e-06	0.141804	0.556	0.411	0.041492	0_1	Cdk4
Srp9	1.37341e-06	0.169219	0.892	0.778	0.0443407	0_1	Srp9
Mapkapk31	1.42561e-06	0.117814	0.306	0.198	0.0460257	0_1	Mapkapk3
Lyn1	1.47473e-06	0.132935	0.955	0.848	0.0476117	0_1	Lyn
Rheb1	1.49099e-06	0.113022	0.858	0.741	0.0481365	0_1	Rheb
Asah11	1.4941e-06	0.134102	0.696	0.589	0.0482369	0_1	Asah1
Eef2kmt	1.52986e-06	0.122106	0.273	0.176	0.0493914	0_1	Eef2kmt
Rpl371	1.54491e-06	0.140538	1	0.992	0.0498774	0_1	Rpl37
Nfu11	1.55237e-06	0.144485	0.565	0.441	0.0501184	0_1	Nfu1
Pdcl3	1.56233e-06	0.120851	0.559	0.427	0.0504398	0_1	Pdcl3
Bex3	1.57197e-06	0.129944	0.505	0.377	0.0507511	0_1	Bex3
Ssu72	1.62334e-06	0.151577	0.784	0.653	0.0524094	0_1	Ssu72
Taf131	1.79143e-06	0.12115	0.43	0.309	0.0578364	0_1	Taf13
Strap	1.80008e-06	0.135433	0.626	0.487	0.0581155	0_1	Strap
Psmb5	1.81465e-06	0.143714	0.885	0.736	0.0585859	0_1	Psmb5
Tma7	1.8955e-06	0.169218	0.966	0.905	0.0611962	0_1	Tma7
Eed	1.93776e-06	0.13264	0.471	0.347	0.0625605	0_1	Eed
Mia21	1.99763e-06	0.162031	0.827	0.696	0.0644935	0_1	Mia2
Pgs1	2.38609e-06	0.126189	0.484	0.36	0.0770349	0_1	Pgs1
Gm87971	2.50082e-06	0.130387	0.948	0.85	0.080739	0_1	Gm8797
Med8	2.57089e-06	0.116075	0.491	0.361	0.0830013	0_1	Med8
Rfc2	2.57238e-06	0.15034	0.457	0.345	0.0830494	0_1	Rfc2
Taf10	2.58551e-06	0.171982	0.914	0.814	0.0834731	0_1	Taf10
Mtch1	2.59122e-06	0.149229	0.628	0.514	0.0836575	0_1	Mtch1
Pigx1	2.67726e-06	0.104418	0.383	0.265	0.0864352	0_1	Pigx
Pts1	2.70563e-06	0.333923	0.493	0.375	0.0873513	0_1	Pts
Arl6ip4	3.15888e-06	0.133121	0.586	0.463	0.101985	0_1	Arl6ip4
Dguok1	3.26471e-06	0.104343	0.448	0.322	0.105401	0_1	Dguok
Magoh	3.47684e-06	0.135425	0.712	0.561	0.11225	0_1	Magoh
Pdrg1	3.5907e-06	0.107715	0.489	0.363	0.115926	0_1	Pdrg1
Polr2f	3.86652e-06	0.123185	0.736	0.574	0.12483	0_1	Polr2f
Lars	4.17048e-06	0.113691	0.588	0.447	0.134644	0_1	Lars
Sec61g	4.27652e-06	0.145136	0.977	0.934	0.138067	0_1	Sec61g
Scarb1	4.42309e-06	0.12075	0.264	0.174	0.142799	0_1	Scarb1
Pea15a1	4.42729e-06	0.11732	0.412	0.294	0.142935	0_1	Pea15a
Mtpn	4.51444e-06	0.170019	0.896	0.792	0.145749	0_1	Mtpn
AI4135821	4.54253e-06	0.139643	0.396	0.287	0.146656	0_1	AI413582
Entpd1	4.57577e-06	0.10041	0.293	0.189	0.147729	0_1	Entpd1
Sarnp	4.60609e-06	0.158518	0.791	0.669	0.148708	0_1	Sarnp
Itgb21	4.70536e-06	0.157724	0.865	0.728	0.151913	0_1	Itgb2
Rpl18a1	4.70912e-06	0.130962	1	0.997	0.152034	0_1	Rpl18a
Bag1	4.93637e-06	0.117821	0.849	0.68	0.159371	0_1	Bag1
Eif2b2	4.99491e-06	0.124441	0.396	0.288	0.161261	0_1	Eif2b2
Ola1	5.58744e-06	0.101813	0.673	0.513	0.18039	0_1	Ola1
U2af1	6.02972e-06	0.138176	0.845	0.685	0.194669	0_1	U2af1
Atp5h	6.22475e-06	0.119281	0.986	0.933	0.200966	0_1	Atp5h
Nrros1	6.25538e-06	0.132575	0.673	0.537	0.201955	0_1	Nrros
Rtn4	6.4986e-06	0.116781	0.887	0.8	0.209807	0_1	Rtn4
Ptpa	6.78477e-06	0.117369	0.565	0.436	0.219046	0_1	Ptpa
1810037I17Rik	6.85342e-06	0.166537	0.802	0.751	0.221263	0_1	1810037I17Rik
Mrps11	7.02656e-06	0.124735	0.356	0.253	0.226852	0_1	Mrps11
Prpf181	7.28378e-06	0.109839	0.367	0.262	0.235157	0_1	Prpf18
Plekhf2	7.50439e-06	0.115233	0.378	0.274	0.242279	0_1	Plekhf2
Msrb11	7.62074e-06	0.206981	0.556	0.451	0.246036	0_1	Msrb1
Msn1	7.74944e-06	0.187471	0.966	0.921	0.250191	0_1	Msn
Polr1a	7.86218e-06	0.126162	0.259	0.174	0.25383	0_1	Polr1a
Reep5	7.96207e-06	0.12864	0.957	0.867	0.257055	0_1	Reep5
Vasp1	7.98635e-06	0.137647	0.829	0.717	0.257839	0_1	Vasp
Capza1	8.04016e-06	0.144644	0.869	0.736	0.259577	0_1	Capza1
Ppie	8.45573e-06	0.11732	0.365	0.26	0.272993	0_1	Ppie
Psmc5	8.61712e-06	0.132657	0.705	0.56	0.278204	0_1	Psmc5
2023-03-02	8.75881e-06	0.140648	0.646	0.534	0.282778	0_1	2023-03-02
Atg101	8.99295e-06	0.100403	0.457	0.339	0.290337	0_1	Atg101
Nop16	9.05396e-06	0.118516	0.374	0.269	0.292307	0_1	Nop16
Gtf2e2	9.82001e-06	0.107687	0.423	0.308	0.317039	0_1	Gtf2e2
Cln3	9.84136e-06	0.11547	0.295	0.207	0.317728	0_1	Cln3
Ufsp2	9.95963e-06	0.130261	0.439	0.326	0.321547	0_1	Ufsp2
Zfp5161	1.01892e-05	0.104044	0.401	0.29	0.328959	0_1	Zfp516
Rbx1	1.04247e-05	0.14423	0.957	0.874	0.336561	0_1	Rbx1
Ubl5	1.05071e-05	0.128498	0.971	0.919	0.339222	0_1	Ubl5
Card191	1.08535e-05	0.127331	0.622	0.465	0.350405	0_1	Card19
Glud11	1.09258e-05	0.136664	0.887	0.722	0.35274	0_1	Glud1
Ndufb1-ps	1.10902e-05	0.151353	0.975	0.919	0.358048	0_1	Ndufb1-ps
Pdcd61	1.22559e-05	0.113524	0.745	0.612	0.395682	0_1	Pdcd6
Capns11	1.26912e-05	0.167284	0.899	0.779	0.409736	0_1	Capns1
Bin11	1.27414e-05	0.104276	0.568	0.436	0.411357	0_1	Bin1
Gnl1	1.30706e-05	0.111369	0.338	0.237	0.421984	0_1	Gnl1
Noc2l	1.36402e-05	0.10659	0.509	0.39	0.440374	0_1	Noc2l
Fcer1g1	1.37188e-05	0.275972	0.984	0.926	0.442912	0_1	Fcer1g
Snrpb2	1.37297e-05	0.127257	0.696	0.549	0.443262	0_1	Snrpb2
Cct3	1.38782e-05	0.118284	0.779	0.614	0.448059	0_1	Cct3
Mydgf	1.42285e-05	0.133836	0.718	0.587	0.459368	0_1	Mydgf
2310011J03Rik	1.55648e-05	0.132374	0.432	0.326	0.502508	0_1	2310011J03Rik
Stx12	1.62022e-05	0.103789	0.43	0.321	0.523088	0_1	Stx12
Rassf41	1.64994e-05	0.113707	0.694	0.542	0.532684	0_1	Rassf4
Lsm101	1.65009e-05	0.116168	0.306	0.216	0.532733	0_1	Lsm10
Psmd6	1.65793e-05	0.132356	0.667	0.522	0.535263	0_1	Psmd6
Mrps28	1.67241e-05	0.107433	0.565	0.421	0.539938	0_1	Mrps28
Bin21	1.77025e-05	0.172317	0.482	0.371	0.571526	0_1	Bin2
Rbbp7	1.93627e-05	0.102051	0.653	0.525	0.625126	0_1	Rbbp7
Ndufs8	1.94317e-05	0.143274	0.727	0.604	0.627352	0_1	Ndufs8
Nkapd1	1.99087e-05	0.121639	0.329	0.236	0.642754	0_1	Nkapd1
Wdfy1	2.00548e-05	0.14655	0.426	0.321	0.64747	0_1	Wdfy1
Ahsa1	2.03431e-05	0.126045	0.563	0.443	0.656776	0_1	Ahsa1
Prpf19	2.07977e-05	0.113166	0.446	0.339	0.671455	0_1	Prpf19
Mrps15	2.11043e-05	0.143292	0.653	0.511	0.681354	0_1	Mrps15
Snhg12	2.12061e-05	0.105463	0.39	0.282	0.684638	0_1	Snhg12
Mrpl16	2.16683e-05	0.109209	0.358	0.263	0.699562	0_1	Mrpl16
Pfdn6	2.21084e-05	0.105464	0.685	0.545	0.71377	0_1	Pfdn6
Pcna	2.34007e-05	0.252126	0.723	0.636	0.755492	0_1	Pcna
Hnrnpf	2.62051e-05	0.116374	0.982	0.928	0.84603	0_1	Hnrnpf
Ascc1	2.6621e-05	0.107846	0.291	0.202	0.859458	0_1	Ascc1
Lpxn1	2.72085e-05	0.102019	0.284	0.196	0.878428	0_1	Lpxn
Eif1a	2.80031e-05	0.138905	0.739	0.61	0.904081	0_1	Eif1a
Tox4	2.94462e-05	0.115038	0.547	0.44	0.950671	0_1	Tox4
Snrpd2	3.08127e-05	0.130603	0.932	0.837	0.994788	0_1	Snrpd2
Rpl10-ps3	3.16085e-05	0.111009	0.604	0.475	1	0_1	Rpl10-ps3
Chchd1	3.19678e-05	0.110674	0.734	0.608	1	0_1	Chchd1
Ltbr	3.3716e-05	0.107234	0.275	0.193	1	0_1	Ltbr
Rab4b1	3.56635e-05	0.112661	0.59	0.469	1	0_1	Rab4b
Rbm42	3.62099e-05	0.118805	0.597	0.493	1	0_1	Rbm42
Hspa1a1	3.9527e-05	0.257108	0.446	0.342	1	0_1	Hspa1a
Ccl61	4.16703e-05	0.161787	0.277	0.186	1	0_1	Ccl6
Rbms11	4.52896e-05	0.105661	0.682	0.568	1	0_1	Rbms1
Emc2	4.72876e-05	0.110616	0.579	0.458	1	0_1	Emc2
Ccdc124	4.9868e-05	0.118318	0.57	0.474	1	0_1	Ccdc124
Srsf9	5.32161e-05	0.130124	0.872	0.774	1	0_1	Srsf9
Dnajc8	5.51295e-05	0.121069	0.833	0.737	1	0_1	Dnajc8
Samd1	5.58677e-05	0.100398	0.284	0.201	1	0_1	Samd1
Reep3	5.71923e-05	0.157068	0.61	0.519	1	0_1	Reep3
Adam8	5.97771e-05	0.113496	0.385	0.282	1	0_1	Adam8
Eif3m	5.98431e-05	0.114412	0.881	0.752	1	0_1	Eif3m
Irf7	6.10042e-05	0.17194	0.714	0.585	1	0_1	Irf7
Anapc15	6.60703e-05	0.119863	0.381	0.287	1	0_1	Anapc15
Paics	6.85728e-05	0.114515	0.568	0.459	1	0_1	Paics
Eif1b	7.02028e-05	0.119665	0.732	0.581	1	0_1	Eif1b
Copz1	7.10264e-05	0.129581	0.545	0.453	1	0_1	Copz1
Cops5	7.39326e-05	0.105243	0.538	0.423	1	0_1	Cops5
Psma3	7.39544e-05	0.131904	0.944	0.855	1	0_1	Psma3
Grk2	7.60531e-05	0.117183	0.822	0.712	1	0_1	Grk2
Lage3	7.70898e-05	0.106161	0.453	0.351	1	0_1	Lage3
Nono	7.96064e-05	0.127799	0.809	0.701	1	0_1	Nono
Smarcb1	8.26202e-05	0.136969	0.41	0.322	1	0_1	Smarcb1
Xpnpep1	8.48845e-05	0.103121	0.295	0.215	1	0_1	Xpnpep1
Oaz1	9.00847e-05	0.120894	1	0.979	1	0_1	Oaz1
Mrps14	9.28083e-05	0.122182	0.739	0.6	1	0_1	Mrps14
Rpf2	9.86717e-05	0.103788	0.333	0.246	1	0_1	Rpf2
Prdx51	0.000101192	0.105384	0.86	0.786	1	0_1	Prdx5
Dab21	0.000103581	0.11691	0.495	0.38	1	0_1	Dab2
Znhit1	0.000108146	0.119762	0.523	0.411	1	0_1	Znhit1
Actr2	0.000110636	0.111737	0.964	0.934	1	0_1	Actr2
Rps91	0.000119558	0.115007	1	0.995	1	0_1	Rps9
Cmtr1	0.000120592	0.106375	0.518	0.41	1	0_1	Cmtr1
Adh5	0.000121347	0.10437	0.644	0.52	1	0_1	Adh5
Snhg11	0.000123332	0.11029	0.714	0.59	1	0_1	Snhg1
Churc1	0.000123831	0.139197	0.651	0.553	1	0_1	Churc1
2310009A05Rik	0.000131011	0.119573	0.498	0.389	1	0_1	2310009A05Rik
Szrd1	0.00013826	0.105057	0.561	0.451	1	0_1	Szrd1
Clcc1	0.000144185	0.101701	0.306	0.227	1	0_1	Clcc1
Commd7	0.000148054	0.120896	0.595	0.497	1	0_1	Commd7
P4hb	0.000151587	0.154337	0.836	0.742	1	0_1	P4hb
Btla	0.000163064	0.176492	0.318	0.236	1	0_1	Btla
Bud31	0.000165309	0.130814	0.568	0.471	1	0_1	Bud31
Fes1	0.000166698	0.107042	0.502	0.398	1	0_1	Fes
Etfb	0.00017212	0.128936	0.761	0.636	1	0_1	Etfb
Polr2d	0.00017415	0.102544	0.275	0.203	1	0_1	Polr2d
Rbm17	0.000181132	0.104517	0.601	0.496	1	0_1	Rbm17
Cd3eap	0.000181529	0.114525	0.266	0.192	1	0_1	Cd3eap
Uba521	0.000182034	0.130141	0.975	0.93	1	0_1	Uba52
Txnl4a	0.000187434	0.105523	0.653	0.538	1	0_1	Txnl4a
Ric8a	0.000235502	0.107219	0.32	0.239	1	0_1	Ric8a
Sf3b2	0.000247665	0.108693	0.818	0.735	1	0_1	Sf3b2
Ywhab	0.000260544	0.134266	0.901	0.819	1	0_1	Ywhab
Lilrb4a1	0.000272058	0.122768	0.507	0.399	1	0_1	Lilrb4a
Timm8b	0.000276274	0.119263	0.66	0.536	1	0_1	Timm8b
Hyou1	0.00028074	0.153447	0.396	0.32	1	0_1	Hyou1
Med29	0.000286122	0.115061	0.579	0.477	1	0_1	Med29
Rsu1	0.000317021	0.137105	0.563	0.468	1	0_1	Rsu1
Flot2	0.000324225	0.106824	0.255	0.186	1	0_1	Flot2
Pcbp1	0.000347793	0.103188	0.919	0.833	1	0_1	Pcbp1
Dph3	0.000355522	0.104531	0.588	0.47	1	0_1	Dph3
Eif4g31	0.000398202	0.103645	0.691	0.579	1	0_1	Eif4g3
Rgs19	0.00042153	0.110088	0.5	0.414	1	0_1	Rgs19
Cetn3	0.000429257	0.13074	0.658	0.537	1	0_1	Cetn3
Tmco1	0.000465189	0.118026	0.709	0.597	1	0_1	Tmco1
Drap1	0.000473772	0.118258	0.809	0.722	1	0_1	Drap1
Lipa1	0.00050004	0.101089	0.363	0.276	1	0_1	Lipa
Nudc	0.00050429	0.10081	0.752	0.622	1	0_1	Nudc
Hspa1b1	0.000516082	0.156492	0.392	0.301	1	0_1	Hspa1b
Pi4k2a	0.0005193	0.122733	0.439	0.347	1	0_1	Pi4k2a
Rpl4	0.000521891	0.104534	0.998	0.969	1	0_1	Rpl4
Gmnn	0.000532691	0.109936	0.3	0.23	1	0_1	Gmnn
Tmem219	0.00056038	0.105049	0.622	0.543	1	0_1	Tmem219
Ssrp1	0.000726954	0.102297	0.61	0.508	1	0_1	Ssrp1
Sod1	0.00092768	0.118762	0.838	0.793	1	0_1	Sod1
Dpm2	0.00110006	0.109104	0.441	0.362	1	0_1	Dpm2
Rps20	0.00120631	0.112896	1	0.994	1	0_1	Rps20
Sf3b5	0.00129202	0.10092	0.782	0.66	1	0_1	Sf3b5
Cebpb1	0.0013571	0.109949	0.662	0.575	1	0_1	Cebpb
Tmed9	0.00138905	0.100082	0.89	0.788	1	0_1	Tmed9
Cdk2ap2	0.00163182	0.135215	0.806	0.676	1	0_1	Cdk2ap2
Morc3	0.00171286	0.106539	0.568	0.476	1	0_1	Morc3
Hspa5	0.00180483	0.210819	0.982	0.964	1	0_1	Hspa5
Cyp51	0.00194728	0.145235	0.34	0.27	1	0_1	Cyp51
Rpl291	0.00202141	0.107615	0.592	0.499	1	0_1	Rpl29
Tmem14c1	0.00215463	0.110016	0.878	0.797	1	0_1	Tmem14c
Elob	0.00262587	0.104499	0.968	0.913	1	0_1	Elob
Dynlrb1	0.0029719	0.100153	0.727	0.616	1	0_1	Dynlrb1
Tyms	0.00298496	0.118555	0.25	0.189	1	0_1	Tyms
Dut	0.00305138	0.133113	0.345	0.278	1	0_1	Dut
Sap30	0.00524983	0.113086	0.468	0.388	1	0_1	Sap30
Anapc16	0.00887902	0.106221	0.583	0.496	1	0_1	Anapc16
Siglech	0	4.97112	0.997	0.008	0	1	Siglech
Ly6c2	0	3.52465	0.99	0.284	0	1	Ly6c2
Tcf4	0	3.36805	0.997	0.589	0	1	Tcf4
Sell	0	3.33868	0.985	0.071	0	1	Sell
Ctsl	0	3.29368	0.981	0.346	0	1	Ctsl
Atp1b1	0	3.03363	0.939	0.008	0	1	Atp1b1
Cox6a2	0	3.00968	0.769	0.007	0	1	Cox6a2
Cd209d	0	3.00613	0.901	0.01	0	1	Cd209d
Bst2	0	2.9269	0.997	0.816	0	1	Bst2
Mpeg1	0	2.82985	0.99	0.512	0	1	Mpeg1
Ccr9	0	2.82257	0.898	0.021	0	1	Ccr9
Rell1	0	2.79176	0.977	0.216	0	1	Rell1
Lrp8	0	2.70007	0.904	0.07	0	1	Lrp8
Runx2	0	2.68154	0.927	0.089	0	1	Runx2
Lair1	0	2.63157	0.95	0.167	0	1	Lair1
Cd7	0	2.60656	0.898	0.038	0	1	Cd7
Ighm	0	2.55555	0.97	0.289	0	1	Ighm
Spib	0	2.5072	0.863	0.028	0	1	Spib
Iglc3	0	2.45124	0.765	0.001	0	1	Iglc3
Rnase6	0	2.43059	0.98	0.454	0	1	Rnase6
Slpi	0	2.36985	0.639	0.012	0	1	Slpi
[truncated: 7,041 more rows]
