# Supplementary material for: Enhancing radiotherapy response via intratumoral injection of a TLR9 agonist in autochthonous murine sarcomas
Source: JCI Insight. 2024 Jun 13;9(14):e178767. doi: 10.1172/jci.insight.178767 (PMC11383182; doi:10.1172/jci.insight.178767)
Supplement: Supplemental table 3 [file jciinsight-9-178767-s182.xlsx]

## Sheet: Sheet1
Supplemental Table 3
REAGENT or RESOURCE	SOURCE	IDENTIFIER
Antibodies
Anti-CD8	BioXCell	BE0061
CD8 isotype control	BioXCell	BE0090
Anti-PD-1	BioXCell	BE0146
Anti-PD-1 isotype control	BioXCell	BE0089
Anti-OX40	Bristol Myers Squibb
Anti-OX40 isotype control	Bristol Myers Squibb
Anti-mouse CD45 (APC-Cy7)	Biolegend	103116
CD8 antibody	Cell Signal	98941
biotinylated anti-Rabbit antibody	Vector Laboratories	BA-1000-1.5
195Pt	Standard BioTools	201195
CD3e	Standard BioTools	145-2C11
CD4	Standard BioTools	RM4-5
CD8a	Standard BioTools	53-6.7
CD335 (NKp46)	Standard BioTools	29A1.4
CD279 (PD-1)	Standard BioTools	29F.1A12
CD274 (PD-L1)	Standard BioTools	10F.9G2
CD44	Standard BioTools	IM7
CD62L (L-selectin)	Standard BioTools	MEL-14
CD366 (Tim-3)	Standard BioTools	RMT3-23
CD223 (LAG-3)	Standard BioTools	C9B7W
CD45	Standard BioTools	30-F11
CD11b (Mac-1)	Standard BioTools	M1/70
CD11c	Standard BioTools	N418
Ly-6C	Standard BioTools	HK1.4
Ly-6G	Standard BioTools	1A8
MHC Class I	Standard BioTools	28-14-8
F4/80	Standard BioTools	BM8
I-A/I-E	Standard BioTools	M5/114.15.2
siglec h *551*	Standard BioTools	self-conjugated
cd103 *2E7*	Standard BioTools	self-conjugated
CD135/FLT3 *A2F10*	Standard BioTools	self-conjugated
CD80 (B7-1)	Standard BioTools	16-10A1
CD86	Standard BioTools	GL1
cd204 *1F8C33*	Standard BioTools	self-conjugated
CD45R (B220)	Standard BioTools	RA3-6B2
CD134/OX40 *OX-86*	Standard BioTools	self-conjugated
CD252/OX40L *RM134L*	Standard BioTools	self-conjugated
CD31 (PECAM-1)	Standard BioTools	390
xcr1 *ZET*	Standard BioTools	self-conjugated
cd172a/sirpa *P84*	Standard BioTools	self-conjugated
CD69	Standard BioTools	H1.2F3
CXCR3	Standard BioTools	self-conjugated
FoxP3	Standard BioTools	FJK-16s
Ki-67	Standard BioTools	B56
tcf1 *C63D9*	Standard BioTools	self-conjugated
Granzyme B	Standard BioTools	GB11
iNos (NOS2)	Standard BioTools	CXNFT
CD206 (MMR)	Standard BioTools	C068C2
CD289/TLR9 *S18025A*	Standard BioTools	self-conjugated
Iridium	Standard BioTools	self-conjugated
Experimental Models: Organisms/Strains
C;129S4-Rag2tm1.1Flv Il2rgtm1.1Flv/J (Rag2-/- γc-/-)	Jackson Laboratory	014593
C57BL/6-Tlr9em1.1Ldm/J (TLR9-/-)	Jackson Laboratory	034449
129S4/SvJaeJ	Jackson Laboratory	009104
